# Supplementary material for: LiYbCl4(THF)4
Source: Acta Crystallogr Sect E Struct Rep Online. 2011 May 7;67(Pt 6):m700. doi: 10.1107/S1600536811014395 (PMC3120567; doi:10.1107/S1600536811014395)
Supplement: Supplementary file 1 [file e-67-0m700-sup1.cif]

##############################################################################
#                                                                            #
# This CIF contains the data in a paper accepted for publication in          #
# Acta Crystallographica Section E. It conforms to the requirements of       #
# Notes for Authors for Acta Crystallographica Section E, and has been       #
# peer reviewed under the auspices of the IUCr Commission on Journals.       #
#                                                                            #
# Full details of the Crystallographic Information File format               #
# are given in the paper "The Crystallographic Information File (CIF):       #
# a New Standard Archive File for Crystallography" by S. R. Hall, F. H.      #
# Allen and I. D. Brown [Acta Cryst. (1991), A47, 655-685].                  #
#                                                                            #
# The current version of the core CIF dictionary is obtainable from          #
# ftp://ftp.iucr.org/pub/cif_core.dic.                                       #
#                                                                            #
# Software is freely available for graphical display of the structure(s)     #
# in this CIF. For information consult the CIF software page                 #
# http://www.iucr.org/resources/cif/software.                                #
#                                                                            #
# This file may be used for bona fide research purposes within the           #
# scientific community so long as proper attribution is given to the journal # 
# article from which it was obtained.                                        #
#                                                                            #
##############################################################################
data_I
_audit_creation_method     SHELXL-97
_chemical_name_systematic
;
di-\m-chlorido-dichlorido-1\k^2^<i>Cl</i>-tetrakis(tetrahydrofuran)-
1\k^2^<i>O</i>,2\k^2^<i>O</i>-lithiumytterbium(III)
;
_chemical_name_common     ?
_chemical_formula_moiety     'C16 H32 Cl4 Li O4 Yb'
_chemical_formula_sum     'C16 H32 Cl4 Li O4 Yb'
_chemical_formula_iupac     '[Li Yb Cl4 (C4 H8 O)4]'
_chemical_formula_weight     610.20
_chemical_melting_point     ?
_symmetry_cell_setting     monoclinic
_symmetry_space_group_name_H-M     'C 2/c'
_symmetry_space_group_name_Hall     -C2yc
loop_
    _symmetry_equiv_pos_as_xyz
    'x, y, z'
    '-x, y, -z+1/2'
    'x+1/2, y+1/2, z'
    '-x+1/2, y+1/2, -z+1/2'
    '-x, -y, -z'
    'x, -y, z-1/2'
    '-x+1/2, -y+1/2, -z'
    'x+1/2, -y+1/2, z-1/2'
_cell_length_a     20.9150(14)
_cell_length_b     10.1565(7)
_cell_length_c     21.8810(14)
_cell_angle_alpha     90.00
_cell_angle_beta     91.3760(10)
_cell_angle_gamma     90.00
_cell_volume     4646.7(5)
_cell_formula_units_Z     8
_cell_measurement_reflns_used     9956
_cell_measurement_theta_min     2.23
_cell_measurement_theta_max     25.02
_cell_measurement_temperature     100(2)
_exptl_crystal_description     prism
_exptl_crystal_colour     colourless
_exptl_crystal_size_max     0.374
_exptl_crystal_size_mid     0.159
_exptl_crystal_size_min     0.140
_exptl_crystal_density_diffrn     1.744
_exptl_crystal_density_meas     ?
_exptl_crystal_density_method     'not measured'
_exptl_crystal_F_000     2408
_exptl_absorpt_coefficient_mu     4.502
_exptl_absorpt_correction_type     multi-scan
_exptl_absorpt_process_details     '(SADABS; Sheldrick, 1996)'
_exptl_absorpt_correction_T_min     0.430
_exptl_absorpt_correction_T_max     0.543
_exptl_special_details
;
;
_diffrn_ambient_temperature     100(2)
_diffrn_radiation_type     MoK\a
_diffrn_radiation_wavelength     0.71073
_diffrn_radiation_monochromator     graphite
_diffrn_measurement_device_type     'Bruker APEXII CCD'
_diffrn_measurement_method     '\w'
_diffrn_detector_area_resol_mean     8.333
_diffrn_reflns_number     17457
_diffrn_reflns_av_R_equivalents     0.0199
_diffrn_reflns_av_sigmaI/netI     0.0158
_diffrn_reflns_theta_min     2.23
_diffrn_reflns_theta_max     25.03
_diffrn_reflns_theta_full     25.03
_diffrn_measured_fraction_theta_max     0.985
_diffrn_measured_fraction_theta_full     0.985
_diffrn_reflns_limit_h_min     -24
_diffrn_reflns_limit_h_max     24
_diffrn_reflns_limit_k_min     -12
_diffrn_reflns_limit_k_max     12
_diffrn_reflns_limit_l_min     -25
_diffrn_reflns_limit_l_max     26
_diffrn_standards_number     ?
_diffrn_standards_interval_count     ?
_diffrn_standards_interval_time     ?
_diffrn_standards_decay_%     ?
_refine_special_details
;
Refinement of <i>F</i>^2^ against ALL reflections. The weighted <i>R</i>-factor
<i>wR</i> and goodness of fit <i>S</i> are based on <i>F</i>^2^, conventional
<i>R</i>-factors <i>R</i> are based on <i>F</i>, with <i>F</i> set to zero for
negative <i>F</i>^2^. The threshold expression of <i>F</i>^2^ >
\s(<i>F</i>^2^) is used only for calculating <i>R</i>-factors(gt) <i>etc</i>.
and is not relevant to the choice of reflections for refinement.
<i>R</i>-factors based on <i>F</i>^2^ are statistically about twice as large
as those based on <i>F</i>, and <i>R</i>- factors based on ALL data will be
even larger.
;
_reflns_number_total     4040
_reflns_number_gt     3804
_reflns_threshold_expression     I>2\s(I)
_refine_ls_structure_factor_coef     Fsqd
_refine_ls_matrix_type     full
_refine_ls_R_factor_all     0.0251
_refine_ls_R_factor_gt     0.0234
_refine_ls_wR_factor_gt     0.0493
_refine_ls_wR_factor_ref     0.0499
_refine_ls_goodness_of_fit_ref     1.221
_refine_ls_restrained_S_all     1.227
_refine_ls_number_reflns     4040
_refine_ls_number_parameters     302
_refine_ls_number_restraints     388
_refine_ls_hydrogen_treatment     constr
_refine_ls_weighting_scheme     calc
_refine_ls_weighting_details
        'calc w=1/[\s^2^(Fo^2^)+(0.0069P)^2^+33.1382P] where P=(Fo^2^+2Fc^2^)/3'
_atom_sites_solution_hydrogens     geom
_atom_sites_solution_primary     direct
_atom_sites_solution_secondary     difmap
_refine_ls_shift/su_max     0.001
_refine_ls_shift/su_mean     0.000
_refine_diff_density_max     1.062
_refine_diff_density_min     -1.812
_refine_ls_extinction_method     none
_refine_ls_extinction_coef     ?
loop_
    _atom_type_symbol
    _atom_type_description
    _atom_type_scat_dispersion_real
    _atom_type_scat_dispersion_imag
    _atom_type_scat_source
    C C 0.0033 0.0016 'International Tables Vol C Tables 4.2.6.8 and 6.1.1.4'
    H H 0.0000 0.0000 'International Tables Vol C Tables 4.2.6.8 and 6.1.1.4'
    Li Li -0.0003 0.0001 'International Tables Vol C Tables 4.2.6.8 and 6.1.1.4'
    O O 0.0106 0.0060 'International Tables Vol C Tables 4.2.6.8 and 6.1.1.4'
    Cl Cl 0.1484 0.1585 'International Tables Vol C Tables 4.2.6.8 and 6.1.1.4'
    Yb Yb -0.3850 5.5486 'International Tables Vol C Tables 4.2.6.8 and 6.1.1.4'
_computing_data_collection     'APEX2 (Bruker, 2004)'
_computing_cell_refinement     'SAINT (Bruker, 2004)'
_computing_data_reduction     'SAINT (Bruker, 2004)'
_computing_structure_solution     'SHELXS97 (Sheldrick, 2008)'
_computing_structure_refinement     'SHELXL97 (Sheldrick, 2008)'
_computing_molecular_graphics     'GRETEP (Laugier & Bochu, 2003)'
_computing_publication_material     'SHELXTL (Sheldrick, 2008)'
loop_
    _atom_site_type_symbol
    _atom_site_label
    _atom_site_fract_x
    _atom_site_fract_y
    _atom_site_fract_z
    _atom_site_U_iso_or_equiv
    _atom_site_adp_type
    _atom_site_calc_flag
    _atom_site_refinement_flags
    _atom_site_occupancy
    _atom_site_symmetry_multiplicity
    _atom_site_disorder_assembly
    _atom_site_disorder_group
    Yb Yb1 0.133434(8) 0.593279(16) 0.364780(7) 0.01390(6) Uani d . 1 1 . .
    Li Li1 0.1330(3) 0.9443(7) 0.3598(3) 0.0212(14) Uani d D 1 1 A .
    Cl Cl1 0.21554(4) 0.78897(10) 0.36461(4) 0.0200(2) Uani d . 1 1 A .
    Cl Cl2 0.04911(4) 0.78493(9) 0.35817(4) 0.0197(2) Uani d . 1 1 A .
    Cl Cl3 0.22670(5) 0.43634(10) 0.37626(5) 0.0259(2) Uani d . 1 1 A .
    Cl Cl4 0.04294(5) 0.42804(10) 0.36458(4) 0.0205(2) Uani d . 1 1 A .
    O O1 0.1404(6) 0.591(2) 0.2613(3) 0.0222(17) Uani d PDU 0.633(19) 1 A 1
    C C1 0.0864(5) 0.586(3) 0.2182(5) 0.0238(14) Uani d PDU 0.633(19) 1 A 1
    H H1A 0.0626 0.6701 0.2184 0.029 Uiso calc PR 0.633(19) 1 A 1
    H H1B 0.0569 0.5138 0.2289 0.029 Uiso calc PR 0.633(19) 1 A 1
    C C2 0.1150(4) 0.5616(12) 0.1559(3) 0.0250(16) Uani d PDU 0.633(19) 1 A 1
    H H2A 0.1085 0.4689 0.1433 0.030 Uiso calc PR 0.633(19) 1 A 1
    H H2B 0.0945 0.6195 0.1247 0.030 Uiso calc PR 0.633(19) 1 A 1
    C C3 0.1828(4) 0.5909(13) 0.1622(4) 0.0313(19) Uani d PDU 0.633(19) 1 A 1
    H H3A 0.1920 0.6782 0.1442 0.038 Uiso calc PR 0.633(19) 1 A 1
    H H3B 0.2080 0.5238 0.1406 0.038 Uiso calc PR 0.633(19) 1 A 1
    C C4 0.2004(5) 0.5907(13) 0.2291(4) 0.0283(19) Uani d PDU 0.633(19) 1 A 1
    H H4A 0.2258 0.5114 0.2398 0.034 Uiso calc PR 0.633(19) 1 A 1
    H H4B 0.2259 0.6698 0.2399 0.034 Uiso calc PR 0.633(19) 1 A 1
    O O1A 0.1374(11) 0.578(4) 0.2622(5) 0.023(2) Uani d PDU 0.367(19) 1 A 2
    C C1A 0.0833(8) 0.585(4) 0.2190(8) 0.024(2) Uani d PDU 0.367(19) 1 A 2
    H H1A1 0.0518 0.6508 0.2325 0.028 Uiso calc PR 0.367(19) 1 A 2
    H H1A2 0.0618 0.4982 0.2155 0.028 Uiso calc PR 0.367(19) 1 A 2
    C C2A 0.1111(6) 0.625(2) 0.1583(6) 0.027(2) Uani d PDU 0.367(19) 1 A 2
    H H2A1 0.0983 0.5610 0.1260 0.033 Uiso calc PR 0.367(19) 1 A 2
    H H2A2 0.0955 0.7131 0.1461 0.033 Uiso calc PR 0.367(19) 1 A 2
    C C3A 0.1810(6) 0.6256(19) 0.1670(7) 0.027(2) Uani d PDU 0.367(19) 1 A 2
    H H3A1 0.1972 0.7172 0.1683 0.032 Uiso calc PR 0.367(19) 1 A 2
    H H3A2 0.2016 0.5786 0.1331 0.032 Uiso calc PR 0.367(19) 1 A 2
    C C4A 0.1956(9) 0.557(2) 0.2273(8) 0.026(2) Uani d PDU 0.367(19) 1 A 2
    H H4A1 0.2036 0.4617 0.2210 0.031 Uiso calc PR 0.367(19) 1 A 2
    H H4A2 0.2333 0.5963 0.2484 0.031 Uiso calc PR 0.367(19) 1 A 2
    O O2 0.12665(11) 0.5996(3) 0.46880(11) 0.0162(5) Uani d D 1 1 A .
    O O4 0.13057(13) 1.0584(3) 0.42837(12) 0.0201(6) Uani d D 1 1 . .
    C C5 0.06770(16) 0.6233(4) 0.50160(17) 0.0188(8) Uani d D 1 1 . .
    H H5A 0.0590 0.5499 0.5300 0.023 Uiso calc R 1 1 A .
    H H5B 0.0309 0.6329 0.4727 0.023 Uiso calc R 1 1 . .
    C C6 0.07979(17) 0.7510(4) 0.53669(18) 0.0235(9) Uani d D 1 1 A .
    H H6A 0.0557 0.8246 0.5175 0.028 Uiso calc R 1 1 . .
    H H6B 0.0665 0.7420 0.5796 0.028 Uiso calc R 1 1 . .
    C C7 0.15103(17) 0.7754(4) 0.53396(18) 0.0222(9) Uani d D 1 1 . .
    H H7A 0.1693 0.7958 0.5750 0.027 Uiso calc R 1 1 A .
    H H7B 0.1603 0.8493 0.5060 0.027 Uiso calc R 1 1 . .
    C C8 0.17804(16) 0.6469(4) 0.50985(16) 0.0185(8) Uani d D 1 1 A .
    H H8A 0.2179 0.6621 0.4874 0.022 Uiso calc R 1 1 . .
    H H8B 0.1867 0.5836 0.5435 0.022 Uiso calc R 1 1 . .
    O O3 0.1302(6) 1.0384(7) 0.2846(2) 0.0238(14) Uani d PDU 0.65(3) 1 A 1
    C C9 0.1282(7) 0.9709(9) 0.2256(4) 0.0283(17) Uani d PU 0.65(3) 1 A 1
    H H9A 0.1126 0.8794 0.2295 0.034 Uiso calc PR 0.65(3) 1 A 1
    H H9B 0.1706 0.9704 0.2066 0.034 Uiso calc PR 0.65(3) 1 A 1
    C C10 0.0797(7) 1.0583(9) 0.1892(4) 0.0330(17) Uani d PU 0.65(3) 1 A 1
    H H10A 0.0854 1.0502 0.1446 0.040 Uiso calc PR 0.65(3) 1 A 1
    H H10B 0.0350 1.0362 0.1990 0.040 Uiso calc PR 0.65(3) 1 A 1
    C C11 0.0979(8) 1.1940(8) 0.2121(4) 0.0320(17) Uani d PU 0.65(3) 1 A 1
    H H11A 0.1369 1.2265 0.1922 0.038 Uiso calc PR 0.65(3) 1 A 1
    H H11B 0.0627 1.2577 0.2048 0.038 Uiso calc PR 0.65(3) 1 A 1
    C C12 0.1097(6) 1.1718(8) 0.2783(4) 0.0249(16) Uani d PU 0.65(3) 1 A 1
    H H12A 0.1431 1.2325 0.2943 0.030 Uiso calc PR 0.65(3) 1 A 1
    H H12B 0.0700 1.1866 0.3011 0.030 Uiso calc PR 0.65(3) 1 A 1
    O O3A 0.1437(8) 1.0361(14) 0.2847(4) 0.021(2) Uiso d PDU 0.35(3) 1 A 2
    C C9A 0.1190(13) 0.9661(13) 0.2316(9) 0.031(3) Uiso d PDU 0.35(3) 1 A 2
    H H9C 0.0821 0.9110 0.2430 0.038 Uiso calc PR 0.35(3) 1 A 2
    H H9D 0.1525 0.9078 0.2154 0.038 Uiso calc PR 0.35(3) 1 A 2
    C C10A 0.0989(12) 1.0617(16) 0.1847(6) 0.032(3) Uiso d PDU 0.35(3) 1 A 2
    H H10C 0.0521 1.0568 0.1771 0.038 Uiso calc PR 0.35(3) 1 A 2
    H H10D 0.1206 1.0437 0.1458 0.038 Uiso calc PR 0.35(3) 1 A 2
    C C11A 0.1174(12) 1.1948(13) 0.2088(6) 0.027(3) Uiso d PDU 0.35(3) 1 A 2
    H H11C 0.0833 1.2602 0.1998 0.033 Uiso calc PR 0.35(3) 1 A 2
    H H11D 0.1577 1.2254 0.1907 0.033 Uiso calc PR 0.35(3) 1 A 2
    C C12A 0.1259(12) 1.1742(15) 0.2772(6) 0.026(3) Uiso d PDU 0.35(3) 1 A 2
    H H12C 0.1599 1.2323 0.2941 0.031 Uiso calc PR 0.35(3) 1 A 2
    H H12D 0.0856 1.1932 0.2984 0.031 Uiso calc PR 0.35(3) 1 A 2
    C C13 0.07086(19) 1.1028(4) 0.45334(18) 0.0230(9) Uani d D 1 1 A .
    H H13A 0.0397 1.0297 0.4551 0.028 Uiso calc R 1 1 . .
    H H13B 0.0521 1.1749 0.4283 0.028 Uiso calc R 1 1 . .
    C C14 0.0885(2) 1.1506(5) 0.51643(19) 0.0295(10) Uani d D 1 1 . .
    H H14A 0.0932 1.0765 0.5456 0.035 Uiso calc R 1 1 A .
    H H14B 0.0564 1.2134 0.5317 0.035 Uiso calc R 1 1 . .
    C C15 0.1523(2) 1.2180(5) 0.5061(2) 0.0284(10) Uani d D 1 1 A .
    H H15A 0.1789 1.2198 0.5441 0.034 Uiso calc R 1 1 . .
    H H15B 0.1461 1.3093 0.4912 0.034 Uiso calc R 1 1 . .
    C C16 0.18227(19) 1.1318(4) 0.45774(19) 0.0241(9) Uani d D 1 1 A .
    H H16A 0.2043 1.1868 0.4274 0.029 Uiso calc R 1 1 . .
    H H16B 0.2138 1.0709 0.4768 0.029 Uiso calc R 1 1 . .
loop_
    _atom_site_aniso_label
    _atom_site_aniso_U_11
    _atom_site_aniso_U_22
    _atom_site_aniso_U_33
    _atom_site_aniso_U_12
    _atom_site_aniso_U_13
    _atom_site_aniso_U_23
    Yb1 0.01507(9) 0.01596(9) 0.01064(8) -0.00031(7) -0.00027(6) 0.00006(7)
    Li1 0.025(3) 0.023(3) 0.016(3) 0.001(3) -0.001(3) 0.004(3)
    Cl1 0.0172(5) 0.0218(5) 0.0209(5) -0.0027(4) -0.0016(4) 0.0032(4)
    Cl2 0.0172(5) 0.0192(5) 0.0226(5) 0.0024(4) -0.0014(4) 0.0012(4)
    Cl3 0.0242(5) 0.0266(6) 0.0268(5) 0.0070(4) 0.0018(4) 0.0045(4)
    Cl4 0.0217(5) 0.0181(5) 0.0218(5) -0.0037(4) 0.0001(4) -0.0014(4)
    O1 0.016(2) 0.039(4) 0.012(2) -0.004(3) 0.0000(18) 0.000(2)
    C1 0.021(3) 0.037(3) 0.014(3) -0.006(3) -0.004(2) -0.001(3)
    C2 0.032(3) 0.031(4) 0.012(2) -0.004(3) -0.001(2) -0.003(3)
    C3 0.032(3) 0.045(5) 0.017(3) 0.012(3) 0.007(2) -0.003(3)
    C4 0.019(3) 0.047(5) 0.019(3) -0.010(3) 0.006(2) -0.008(3)
    O1A 0.018(4) 0.039(5) 0.012(3) -0.004(4) 0.002(3) -0.004(3)
    C1A 0.021(3) 0.037(4) 0.013(4) -0.005(4) -0.003(3) -0.001(4)
    C2A 0.030(3) 0.039(5) 0.013(3) -0.005(4) -0.001(3) -0.004(4)
    C3A 0.028(3) 0.038(5) 0.014(3) 0.001(4) 0.010(3) -0.008(4)
    C4A 0.021(3) 0.040(5) 0.017(4) -0.003(4) 0.003(3) -0.008(4)
    O2 0.0151(13) 0.0200(14) 0.0135(13) -0.0018(11) -0.0001(10) -0.0004(11)
    O4 0.0185(14) 0.0201(15) 0.0217(14) 0.0017(11) 0.0018(11) -0.0065(12)
    C5 0.0158(19) 0.024(2) 0.0162(19) -0.0029(16) 0.0027(15) -0.0007(16)
    C6 0.019(2) 0.028(2) 0.023(2) -0.0008(18) 0.0028(17) -0.0055(18)
    C7 0.021(2) 0.025(2) 0.020(2) -0.0004(18) -0.0045(16) -0.0040(17)
    C8 0.016(2) 0.026(2) 0.0131(18) -0.0010(16) -0.0050(15) -0.0023(16)
    O3 0.033(3) 0.019(2) 0.0188(19) 0.007(2) 0.0012(18) -0.0023(15)
    C9 0.045(4) 0.023(3) 0.018(3) -0.001(3) 0.009(3) -0.003(2)
    C10 0.036(4) 0.035(3) 0.028(3) -0.004(3) -0.008(3) -0.002(2)
    C11 0.037(4) 0.027(3) 0.032(3) 0.000(3) -0.007(3) 0.008(2)
    C12 0.028(4) 0.018(2) 0.029(3) 0.003(3) -0.003(3) -0.002(2)
    C13 0.021(2) 0.026(2) 0.022(2) 0.0020(18) 0.0034(16) -0.0034(18)
    C14 0.029(2) 0.038(3) 0.021(2) 0.005(2) 0.0057(18) -0.004(2)
    C15 0.028(2) 0.031(2) 0.027(2) 0.001(2) -0.0027(18) -0.0097(19)
    C16 0.020(2) 0.023(2) 0.030(2) -0.0005(17) 0.0008(17) -0.0033(18)
_geom_special_details
;
All e.s.d.'s (except the e.s.d. in the dihedral angle between two l.s. planes)
are estimated using the full covariance matrix. The cell e.s.d.'s are taken
into account individually in the estimation of e.s.d.'s in distances, angles
and torsion angles; correlations between e.s.d.'s in cell parameters are only
used when they are defined by crystal symmetry. An approximate (isotropic)
treatment of cell e.s.d.'s is used for estimating e.s.d.'s involving l.s.
planes.
;
loop_
    _geom_bond_atom_site_label_1
    _geom_bond_atom_site_label_2
    _geom_bond_site_symmetry_2
    _geom_bond_distance
    _geom_bond_publ_flag
    Yb1 O1A . 2.254(12) ?
    Yb1 O1 . 2.273(7) ?
    Yb1 O2 . 2.285(2) ?
    Yb1 Cl3 . 2.5270(10) ?
    Yb1 Cl4 . 2.5294(10) ?
    Yb1 Cl1 . 2.6266(10) ?
    Yb1 Cl2 . 2.6283(9) ?
    Li1 O4 . 1.898(7) ?
    Li1 O3 . 1.904(7) ?
    Li1 O3A . 1.907(8) ?
    Li1 Cl1 . 2.338(7) ?
    Li1 Cl2 . 2.387(7) ?
    O1 C4 . 1.453(5) ?
    O1 C1 . 1.455(5) ?
    C1 C2 . 1.522(7) ?
    C1 H1A . 0.9900 ?
    C1 H1B . 0.9900 ?
    C2 C3 . 1.453(7) ?
    C2 H2A . 0.9900 ?
    C2 H2B . 0.9900 ?
    C3 C4 . 1.501(6) ?
    C3 H3A . 0.9900 ?
    C3 H3B . 0.9900 ?
    C4 H4A . 0.9900 ?
    C4 H4B . 0.9900 ?
    O1A C1A . 1.459(7) ?
    O1A C4A . 1.468(7) ?
    C1A C2A . 1.517(8) ?
    C1A H1A1 . 0.9900 ?
    C1A H1A2 . 0.9900 ?
    C2A C3A . 1.472(8) ?
    C2A H2A1 . 0.9900 ?
    C2A H2A2 . 0.9900 ?
    C3A C4A . 1.517(8) ?
    C3A H3A1 . 0.9900 ?
    C3A H3A2 . 0.9900 ?
    C4A H4A1 . 0.9900 ?
    C4A H4A2 . 0.9900 ?
    O2 C5 . 1.461(4) ?
    O2 C8 . 1.465(4) ?
    O4 C13 . 1.447(5) ?
    O4 C16 . 1.451(5) ?
    C5 C6 . 1.526(5) ?
    C5 H5A . 0.9900 ?
    C5 H5B . 0.9900 ?
    C6 C7 . 1.513(5) ?
    C6 H6A . 0.9900 ?
    C6 H6B . 0.9900 ?
    C7 C8 . 1.522(5) ?
    C7 H7A . 0.9900 ?
    C7 H7B . 0.9900 ?
    C8 H8A . 0.9900 ?
    C8 H8B . 0.9900 ?
    O3 C12 . 1.426(9) ?
    O3 C9 . 1.460(9) ?
    C9 C10 . 1.553(14) ?
    C9 H9A . 0.9900 ?
    C9 H9B . 0.9900 ?
    C10 C11 . 1.512(11) ?
    C10 H10A . 0.9900 ?
    C10 H10B . 0.9900 ?
    C11 C12 . 1.482(10) ?
    C11 H11A . 0.9900 ?
    C11 H11B . 0.9900 ?
    C12 H12A . 0.9900 ?
    C12 H12B . 0.9900 ?
    O3A C9A . 1.448(10) ?
    O3A C12A . 1.459(10) ?
    C9A C10A . 1.466(10) ?
    C9A H9C . 0.9900 ?
    C9A H9D . 0.9900 ?
    C10A C11A . 1.499(10) ?
    C10A H10C . 0.9900 ?
    C10A H10D . 0.9900 ?
    C11A C12A . 1.517(10) ?
    C11A H11C . 0.9900 ?
    C11A H11D . 0.9900 ?
    C12A H12C . 0.9900 ?
    C12A H12D . 0.9900 ?
    C13 C14 . 1.501(6) ?
    C13 H13A . 0.9900 ?
    C13 H13B . 0.9900 ?
    C14 C15 . 1.521(6) ?
    C14 H14A . 0.9900 ?
    C14 H14B . 0.9900 ?
    C15 C16 . 1.521(6) ?
    C15 H15A . 0.9900 ?
    C15 H15B . 0.9900 ?
    C16 H16A . 0.9900 ?
    C16 H16B . 0.9900 ?
loop_
    _geom_angle_atom_site_label_1
    _geom_angle_atom_site_label_2
    _geom_angle_atom_site_label_3
    _geom_angle_site_symmetry_1
    _geom_angle_site_symmetry_3
    _geom_angle
    _geom_angle_publ_flag
    O1A Yb1 O1 . . 3.7(13) ?
    O1A Yb1 O2 . . 177.2(9) ?
    O1 Yb1 O2 . . 179.0(5) ?
    O1A Yb1 Cl3 . . 90.5(8) ?
    O1 Yb1 Cl3 . . 91.4(4) ?
    O2 Yb1 Cl3 . . 89.14(7) ?
    O1A Yb1 Cl4 . . 89.8(8) ?
    O1 Yb1 Cl4 . . 93.3(4) ?
    O2 Yb1 Cl4 . . 87.48(6) ?
    Cl3 Yb1 Cl4 . . 99.06(3) ?
    O1A Yb1 Cl1 . . 90.7(8) ?
    O1 Yb1 Cl1 . . 87.1(4) ?
    O2 Yb1 Cl1 . . 92.09(7) ?
    Cl3 Yb1 Cl1 . . 88.53(3) ?
    Cl4 Yb1 Cl1 . . 172.39(3) ?
    O1A Yb1 Cl2 . . 92.2(8) ?
    O1 Yb1 Cl2 . . 90.7(5) ?
    O2 Yb1 Cl2 . . 88.64(7) ?
    Cl3 Yb1 Cl2 . . 171.11(3) ?
    Cl4 Yb1 Cl2 . . 89.44(3) ?
    Cl1 Yb1 Cl2 . . 82.95(3) ?
    O1A Yb1 Li1 . . 92.3(9) ?
    O1 Yb1 Li1 . . 88.9(5) ?
    O2 Yb1 Li1 . . 90.12(12) ?
    Cl3 Yb1 Li1 . . 129.40(11) ?
    Cl4 Yb1 Li1 . . 131.45(11) ?
    Cl1 Yb1 Li1 . . 40.95(11) ?
    Cl2 Yb1 Li1 . . 42.01(11) ?
    O4 Li1 O3 . . 112.1(4) ?
    O4 Li1 O3A . . 112.8(6) ?
    O3 Li1 O3A . . 8.5(6) ?
    O4 Li1 Cl1 . . 114.2(3) ?
    O3 Li1 Cl1 . . 112.7(4) ?
    O3A Li1 Cl1 . . 105.5(6) ?
    O4 Li1 Cl2 . . 113.1(3) ?
    O3 Li1 Cl2 . . 108.6(4) ?
    O3A Li1 Cl2 . . 114.8(6) ?
    Cl1 Li1 Cl2 . . 94.9(2) ?
    O4 Li1 Yb1 . . 125.9(3) ?
    O3 Li1 Yb1 . . 121.9(4) ?
    O3A Li1 Yb1 . . 121.0(6) ?
    Cl1 Li1 Yb1 . . 47.41(12) ?
    Cl2 Li1 Yb1 . . 47.47(12) ?
    Li1 Cl1 Yb1 . . 91.65(17) ?
    Li1 Cl2 Yb1 . . 90.52(17) ?
    C4 O1 C1 . . 110.6(4) ?
    C4 O1 Yb1 . . 124.0(7) ?
    C1 O1 Yb1 . . 125.3(7) ?
    O1 C1 C2 . . 105.7(4) ?
    O1 C1 H1A . . 110.6 ?
    C2 C1 H1A . . 110.6 ?
    O1 C1 H1B . . 110.6 ?
    C2 C1 H1B . . 110.6 ?
    H1A C1 H1B . . 108.7 ?
    C3 C2 C1 . . 106.5(4) ?
    C3 C2 H2A . . 110.4 ?
    C1 C2 H2A . . 110.4 ?
    C3 C2 H2B . . 110.4 ?
    C1 C2 H2B . . 110.4 ?
    H2A C2 H2B . . 108.6 ?
    C2 C3 C4 . . 108.0(4) ?
    C2 C3 H3A . . 110.1 ?
    C4 C3 H3A . . 110.1 ?
    C2 C3 H3B . . 110.1 ?
    C4 C3 H3B . . 110.1 ?
    H3A C3 H3B . . 108.4 ?
    O1 C4 C3 . . 106.1(4) ?
    O1 C4 H4A . . 110.5 ?
    C3 C4 H4A . . 110.5 ?
    O1 C4 H4B . . 110.5 ?
    C3 C4 H4B . . 110.5 ?
    H4A C4 H4B . . 108.7 ?
    C1A O1A C4A . . 108.1(6) ?
    C1A O1A Yb1 . . 126.5(13) ?
    C4A O1A Yb1 . . 125.4(12) ?
    O1A C1A C2A . . 105.8(5) ?
    O1A C1A H1A1 . . 110.6 ?
    C2A C1A H1A1 . . 110.6 ?
    O1A C1A H1A2 . . 110.6 ?
    C2A C1A H1A2 . . 110.6 ?
    H1A1 C1A H1A2 . . 108.7 ?
    C3A C2A C1A . . 106.8(4) ?
    C3A C2A H2A1 . . 110.4 ?
    C1A C2A H2A1 . . 110.4 ?
    C3A C2A H2A2 . . 110.4 ?
    C1A C2A H2A2 . . 110.4 ?
    H2A1 C2A H2A2 . . 108.6 ?
    C2A C3A C4A . . 106.7(5) ?
    C2A C3A H3A1 . . 110.4 ?
    C4A C3A H3A1 . . 110.4 ?
    C2A C3A H3A2 . . 110.4 ?
    C4A C3A H3A2 . . 110.4 ?
    H3A1 C3A H3A2 . . 108.6 ?
    O1A C4A C3A . . 103.5(6) ?
    O1A C4A H4A1 . . 111.1 ?
    C3A C4A H4A1 . . 111.1 ?
    O1A C4A H4A2 . . 111.1 ?
    C3A C4A H4A2 . . 111.1 ?
    H4A1 C4A H4A2 . . 109.0 ?
    C5 O2 C8 . . 105.1(2) ?
    C5 O2 Yb1 . . 124.6(2) ?
    C8 O2 Yb1 . . 123.9(2) ?
    C13 O4 C16 . . 108.3(3) ?
    C13 O4 Li1 . . 121.9(3) ?
    C16 O4 Li1 . . 129.1(3) ?
    O2 C5 C6 . . 104.8(3) ?
    O2 C5 H5A . . 110.8 ?
    C6 C5 H5A . . 110.8 ?
    O2 C5 H5B . . 110.8 ?
    C6 C5 H5B . . 110.8 ?
    H5A C5 H5B . . 108.9 ?
    C7 C6 C5 . . 105.7(3) ?
    C7 C6 H6A . . 110.6 ?
    C5 C6 H6A . . 110.6 ?
    C7 C6 H6B . . 110.6 ?
    C5 C6 H6B . . 110.6 ?
    H6A C6 H6B . . 108.7 ?
    C6 C7 C8 . . 104.3(3) ?
    C6 C7 H7A . . 110.9 ?
    C8 C7 H7A . . 110.9 ?
    C6 C7 H7B . . 110.9 ?
    C8 C7 H7B . . 110.9 ?
    H7A C7 H7B . . 108.9 ?
    O2 C8 C7 . . 102.7(3) ?
    O2 C8 H8A . . 111.2 ?
    C7 C8 H8A . . 111.2 ?
    O2 C8 H8B . . 111.2 ?
    C7 C8 H8B . . 111.2 ?
    H8A C8 H8B . . 109.1 ?
    C12 O3 C9 . . 111.0(5) ?
    C12 O3 Li1 . . 124.3(6) ?
    C9 O3 Li1 . . 121.8(6) ?
    O3 C9 C10 . . 100.9(9) ?
    O3 C9 H9A . . 111.6 ?
    C10 C9 H9A . . 111.6 ?
    O3 C9 H9B . . 111.6 ?
    C10 C9 H9B . . 111.6 ?
    H9A C9 H9B . . 109.4 ?
    C11 C10 C9 . . 101.2(6) ?
    C11 C10 H10A . . 111.5 ?
    C9 C10 H10A . . 111.5 ?
    C11 C10 H10B . . 111.5 ?
    C9 C10 H10B . . 111.5 ?
    H10A C10 H10B . . 109.3 ?
    C12 C11 C10 . . 102.7(6) ?
    C12 C11 H11A . . 111.2 ?
    C10 C11 H11A . . 111.2 ?
    C12 C11 H11B . . 111.2 ?
    C10 C11 H11B . . 111.2 ?
    H11A C11 H11B . . 109.1 ?
    O3 C12 C11 . . 106.3(6) ?
    O3 C12 H12A . . 110.5 ?
    C11 C12 H12A . . 110.5 ?
    O3 C12 H12B . . 110.5 ?
    C11 C12 H12B . . 110.5 ?
    H12A C12 H12B . . 108.7 ?
    C9A O3A C12A . . 107.2(7) ?
    C9A O3A Li1 . . 113.9(11) ?
    C12A O3A Li1 . . 122.2(11) ?
    O3A C9A C10A . . 109.1(6) ?
    O3A C9A H9C . . 109.9 ?
    C10A C9A H9C . . 109.9 ?
    O3A C9A H9D . . 109.9 ?
    C10A C9A H9D . . 109.9 ?
    H9C C9A H9D . . 108.3 ?
    C9A C10A C11A . . 106.4(6) ?
    C9A C10A H10C . . 110.4 ?
    C11A C10A H10C . . 110.4 ?
    C9A C10A H10D . . 110.4 ?
    C11A C10A H10D . . 110.4 ?
    H10C C10A H10D . . 108.6 ?
    C10A C11A C12A . . 104.3(7) ?
    C10A C11A H11C . . 110.9 ?
    C12A C11A H11C . . 110.9 ?
    C10A C11A H11D . . 110.9 ?
    C12A C11A H11D . . 110.9 ?
    H11C C11A H11D . . 108.9 ?
    O3A C12A C11A . . 105.5(6) ?
    O3A C12A H12C . . 110.6 ?
    C11A C12A H12C . . 110.6 ?
    O3A C12A H12D . . 110.6 ?
    C11A C12A H12D . . 110.6 ?
    H12C C12A H12D . . 108.8 ?
    O4 C13 C14 . . 104.6(3) ?
    O4 C13 H13A . . 110.8 ?
    C14 C13 H13A . . 110.8 ?
    O4 C13 H13B . . 110.8 ?
    C14 C13 H13B . . 110.8 ?
    H13A C13 H13B . . 108.9 ?
    C13 C14 C15 . . 101.9(3) ?
    C13 C14 H14A . . 111.4 ?
    C15 C14 H14A . . 111.4 ?
    C13 C14 H14B . . 111.4 ?
    C15 C14 H14B . . 111.4 ?
    H14A C14 H14B . . 109.2 ?
    C14 C15 C16 . . 102.8(3) ?
    C14 C15 H15A . . 111.2 ?
    C16 C15 H15A . . 111.2 ?
    C14 C15 H15B . . 111.2 ?
    C16 C15 H15B . . 111.2 ?
    H15A C15 H15B . . 109.1 ?
    O4 C16 C15 . . 106.8(3) ?
    O4 C16 H16A . . 110.4 ?
    C15 C16 H16A . . 110.4 ?
    O4 C16 H16B . . 110.4 ?
    C15 C16 H16B . . 110.4 ?
    H16A C16 H16B . . 108.6 ?
data_global
_journal_date_recd_electronic     2011-03-30
_journal_date_accepted     2011-04-16
_journal_name_full     'Acta Crystallographica, Section E'
_journal_year     2011
_journal_volume     67
_journal_issue      6
_journal_page_first     m700
_journal_page_last     m700
_journal_paper_category     QM
_journal_coeditor_code     FI2106
_publ_contact_author_name     'Dr. Vojtech Jancik'
_publ_contact_author_address
;
Centro Conjunto de Investigaci\'on en Qu\'imica Sustentable UAEM-UNAM, Carr.
Toluca-Atlacomulco Km 14.5, Toluca, Estado de M\'exico, 50200, M\'exico
;
_publ_contact_author_email     'vjancik@unam.mx'
_publ_contact_author_fax      420541149361
_publ_contact_author_phone      420541149458
_publ_section_title
;
LiYbCl~4~(THF)~4~
;
loop_
    _publ_author_name
    _publ_author_footnote
    _publ_author_address
    'Richtera, Lukas' .
;
Institute of Materials Chemistry,
Faculty of Chemistry,
Brno University of Technology,
Purkynova 118, 612 00 Brno, Czech Republic,
and CEITEC BUT,
 Technicka 3058/10, 616 00, Czech Republic
;
    'Jancik, Vojtech' .
;
Centro Conjunto de Investigaci\'on en Qu\'imica Sustentable UAEM-UNAM, Carr.
Toluca-Atlacomulco Km 14.5, Toluca, Estado de M\'exico, 50200, M\'exico
;
    'Hermanova, Sona' .
;
Institute of Materials Chemistry,
Faculty of Chemistry,
Brno University of Technology,
Purkynova 118, 612 00 Brno, Czech Republic,
and CEITEC BUT,
 Technicka 3058/10, 616 00, Czech Republic
;
    'Krpoun, Karel' .
;
Institute of Materials Chemistry,
Faculty of Chemistry,
Brno University of Technology,
Purkynova 118, 612 00 Brno, Czech Republic,
and CEITEC BUT,
 Technicka 3058/10, 616 00, Czech Republic
;
    'Thompson-Montero, Kimberly' .
;
Centro Conjunto de Investigaci\'on en Qu\'imica Sustentable UAEM-UNAM, Carr.
Toluca-Atlacomulco Km 14.5, Toluca, Estado de M\'exico, 50200, M\'exico
;
