# Supplementary material for: LiYbCl4(THF)4
Source: Acta Crystallogr Sect E Struct Rep Online. 2011 May 7;67(Pt 6):m700. doi: 10.1107/S1600536811014395 (PMC3120567; doi:10.1107/S1600536811014395)
Supplement: Supplementary file 2 [file e-67-0m700-Isup2.hkl]

# 
# h,k,l, Fc-squared, Fo-squared, sigma(Fo-squared) and status flag 
# 
data_I
_shelx_title ' sad in C2/c' 
_shelx_refln_list_code          4 
_shelx_F_calc_maximum      812.06 
_exptl_crystal_F_000      2408.00 
_reflns_d_resolution_high  0.8400 
 
loop_ 
 _symmetry_equiv_pos_as_xyz 
 'x, y, z' 
 '-x, y, -z+1/2' 
 'x+1/2, y+1/2, z' 
 '-x+1/2, y+1/2, -z+1/2' 
 '-x, -y, -z' 
 'x, -y, z-1/2' 
 '-x+1/2, -y+1/2, -z' 
 'x+1/2, -y+1/2, z-1/2' 
 
_cell_length_a    20.9150 
_cell_length_b    10.1565 
_cell_length_c    21.8810 
_cell_angle_alpha  90.000 
_cell_angle_beta   91.376 
_cell_angle_gamma  90.000 
 
_shelx_F_squared_multiplier     1.000 
 
loop_ 
 _refln_index_h 
 _refln_index_k 
 _refln_index_l 
 _refln_F_squared_calc 
 _refln_F_squared_meas 
 _refln_F_squared_sigma 
 _refln_observed_status 
   4   0   0   659440.44   640561.94  13151.00 o 
   6   0   0      455.80      160.09     59.23 o 
   8   0   0   105111.27    95508.62   1386.11 o 
  10   0   0   112605.41   113995.59   1159.46 o 
  12   0   0   300304.81   287091.69   3328.77 o 
  14   0   0   102323.15   101044.69   1105.71 o 
  16   0   0    34826.43    33121.20   1132.92 o 
  18   0   0    32523.12    31918.38    727.95 o 
  20   0   0    25040.67    24465.89    661.12 o 
  22   0   0   113076.77   112183.02   1821.29 o 
  24   0   0    10062.12    10396.50    512.95 o 
   1   1   0   106247.44   106027.38   4198.83 o 
   3   1   0   101187.03   100858.53    835.90 o 
   5   1   0      541.71      688.09     39.76 o 
   7   1   0    51233.03    50082.56    439.51 o 
   9   1   0    11294.59    10664.75    179.73 o 
  11   1   0   156714.73   154981.39   1624.95 o 
  13   1   0     1815.21     1738.04    119.94 o 
  15   1   0    39299.36    39094.31    936.84 o 
  17   1   0        9.80      -36.30     71.26 o 
  19   1   0    50298.49    52159.15    719.54 o 
  21   1   0     9681.81     9580.26    312.39 o 
  23   1   0    28939.84    31248.48    588.25 o 
   0   2   0    52260.96    55437.29   1042.11 o 
   2   2   0     1336.25     1590.79     54.51 o 
   4   2   0    65850.47    67887.04    509.58 o 
   6   2   0     2771.03     3097.18     82.79 o 
   8   2   0   101803.06   102242.46    831.31 o 
  10   2   0     8162.11     8122.14    156.95 o 
  12   2   0    24952.08    24914.73    315.77 o 
  14   2   0     4145.49     4361.99    182.84 o 
  16   2   0    18752.28    18470.02    361.89 o 
  18   2   0    23020.06    23864.85    970.77 o 
  20   2   0    12190.44    12197.76    338.14 o 
  22   2   0    12990.97    13966.51    382.99 o 
  24   2   0       91.81       35.44    157.43 o 
   1   3   0     1640.03     1905.33     54.85 o 
   3   3   0     8090.50     8217.43    110.37 o 
   5   3   0    13566.06    14983.98    165.90 o 
   7   3   0    57448.66    56039.96    508.14 o 
   9   3   0      133.73      409.86     59.41 o 
  11   3   0      166.87      274.37     58.43 o 
  13   3   0      378.91      346.10     72.45 o 
  15   3   0    14983.51    15325.89    274.92 o 
  17   3   0       73.41      -82.76     89.75 o 
  19   3   0    16455.68    17948.36    456.48 o 
  21   3   0       33.70      -25.29    125.12 o 
  23   3   0      145.78      525.66    167.71 o 
   0   4   0   108172.17   110420.42   1116.21 o 
   4   4   0   119655.66   118152.01    844.72 o 
   6   4   0     9531.71     9820.30    174.73 o 
   8   4   0    46939.14    45535.06    429.12 o 
  10   4   0     4733.53     5268.94    142.04 o 
  12   4   0    19052.98    18638.03    317.55 o 
  14   4   0     9431.06     9988.87    221.32 o 
  16   4   0    37310.04    36596.97    621.23 o 
  18   4   0    32874.63    33250.04    463.16 o 
  20   4   0    14822.97    14337.90    357.33 o 
  22   4   0    17858.85    18062.47    523.00 o 
   1   5   0   285307.62   296402.97   2465.56 o 
   3   5   0   186223.75   195281.11   1348.50 o 
   5   5   0    24070.15    24961.95    332.42 o 
   7   5   0    72322.01    72149.88    632.23 o 
   9   5   0    15338.66    17117.86    384.49 o 
  11   5   0   242113.19   244887.14   2112.10 o 
  13   5   0     5135.61     7039.56    238.20 o 
  15   5   0    70558.41    67558.84    705.98 o 
  17   5   0     1069.36      942.91    118.43 o 
  19   5   0    22839.02    22262.53    386.58 o 
  21   5   0     7452.18     7331.24    292.43 o 
   0   6   0   343124.22   346345.94   4404.71 o 
   4   6   0   104981.89   103405.81    794.04 o 
   6   6   0     4006.99     5159.00    125.32 o 
   8   6   0    72870.34    72460.92    609.10 o 
  10   6   0    53126.77    54410.63    659.72 o 
  12   6   0    86937.09    87194.85    831.37 o 
  14   6   0    45517.34    45442.25    541.88 o 
  16   6   0    15980.03    15587.13    518.37 o 
  18   6   0    31196.74    29619.73    497.28 o 
  20   6   0     9996.64     9892.74    279.63 o 
   1   7   0    10693.26    11726.61    192.25 o 
   3   7   0    15316.68    16214.85    229.24 o 
   5   7   0     7935.73     8842.86    205.62 o 
   7   7   0    28470.09    28817.17    331.18 o 
   9   7   0     6415.94     7324.66    244.55 o 
  11   7   0    20395.66    20931.04    331.88 o 
  13   7   0      779.79      914.47    116.72 o 
  15   7   0     6909.47     7189.76    220.09 o 
  17   7   0       82.24      269.15    114.53 o 
  19   7   0    30567.77    30580.36    558.02 o 
   0   8   0    25056.99    24927.72    436.65 o 
   2   8   0      372.26      685.87     83.75 o 
   4   8   0      730.07      816.05     83.48 o 
   6   8   0     1386.57     1623.21    105.61 o 
   8   8   0     2569.19     3072.02    131.90 o 
  10   8   0     1362.42     1623.48    148.64 o 
  12   8   0    11774.54    12032.98    310.32 o 
  14   8   0       53.09      -57.60    109.12 o 
  16   8   0     2376.31     2711.73    205.28 o 
  18   8   0      985.95      808.11    211.26 o 
   1   9   0     2577.63     2905.82    128.99 o 
   3   9   0    19261.67    19954.37    411.96 o 
   5   9   0    32127.07    32999.73    438.93 o 
   7   9   0    50496.34    50580.30    580.18 o 
   9   9   0     4818.66     4768.09    218.42 o 
  11   9   0      879.55      832.46    135.16 o 
  13   9   0      763.51      902.33    152.68 o 
  15   9   0    29125.53    27904.20    614.78 o 
   0  10   0    49869.84    49186.62    982.73 o 
   4  10   0    38246.48    38502.62    558.46 o 
   6  10   0     3847.80     4741.41    222.09 o 
   8  10   0    22691.97    23241.31    446.08 o 
  10  10   0     9264.87    10669.82    456.17 o 
  12  10   0    33118.72    34526.21   1202.81 o 
   1  11   0    39936.05    40454.82    647.49 o 
   3  11   0    38484.86    37893.16    773.79 o 
   5  11   0     9551.87    11943.03    378.88 o 
   7  11   0    37073.28    35482.38    669.27 o 
   9  11   0     1340.65     2152.63    656.24 o 
   0  12   0     8495.02     7669.88    387.77 o 
   2  12   0      125.93      859.65    150.30 o 
 -23   1   1    19546.21    20778.00    542.88 o 
 -21   1   1     1476.89     1502.58    179.99 o 
 -19   1   1     3718.74     4223.18    290.29 o 
 -17   1   1     3352.18     3172.26    159.33 o 
 -15   1   1    33905.30    33828.58    406.25 o 
 -13   1   1    56476.95    54374.09    538.90 o 
 -11   1   1    35934.35    35533.61    377.38 o 
  -9   1   1    36176.49    35073.15    458.56 o 
  -7   1   1     3604.88     3962.71     89.55 o 
  -5   1   1     7411.94     7453.06    123.67 o 
  -3   1   1     3916.64     4742.46    147.56 o 
  -1   1   1   141522.97   142715.86   2250.09 o 
   3   1   1   120352.11   120467.62    933.81 o 
   5   1   1    11080.51    11177.50    139.36 o 
   7   1   1    17699.55    16538.70    200.34 o 
   9   1   1     9817.34     9539.09    157.73 o 
  11   1   1    59151.16    57922.40    541.78 o 
  13   1   1    29210.46    29471.55    394.16 o 
  15   1   1    26545.93    27169.94    428.94 o 
  17   1   1    13064.96    13771.44    321.42 o 
  19   1   1     3546.47     3784.62    315.74 o 
  21   1   1    10670.58    11519.72    344.34 o 
  23   1   1     8582.62     9271.41    379.57 o 
 -24   2   1    14379.86    14559.52    413.11 o 
 -22   2   1     1937.53     1921.35    197.89 o 
 -20   2   1    51072.29    51154.88   1588.46 o 
 -18   2   1     2279.22     3015.23    154.85 o 
 -16   2   1   166724.44   162947.02   1360.00 o 
 -14   2   1      113.40      513.62     95.65 o 
 -12   2   1    58862.93    58157.92    793.73 o 
 -10   2   1     3647.42     3552.50    109.57 o 
  -8   2   1   209796.28   205864.12   1546.05 o 
  -6   2   1    78172.12    81514.86    641.35 o 
  -4   2   1   432834.97   442740.69   2849.27 o 
  -2   2   1   137288.55   143611.81    960.88 o 
   0   2   1   225853.78   230293.52   1508.26 o 
   2   2   1   222673.20   227296.73   1490.38 o 
   4   2   1   286808.84   288916.69   1886.22 o 
   6   2   1   298250.47   297858.78   2159.56 o 
   8   2   1    42787.77    42160.40    408.29 o 
  10   2   1    32586.92    31511.83    349.61 o 
  12   2   1     2036.12     2358.06    108.22 o 
  14   2   1   119299.95   118280.38   1017.94 o 
  18   2   1   172925.80   169589.89   1868.02 o 
  20   2   1     1907.79     2301.89    277.13 o 
  22   2   1    28190.38    28142.71    708.56 o 
  24   2   1     5831.00     5978.97    295.92 o 
 -23   3   1    10786.17    10994.97    374.77 o 
 -21   3   1     2787.43     2958.17    257.37 o 
 -19   3   1    72656.05    71968.97    764.43 o 
 -17   3   1    46506.27    45941.81    562.04 o 
 -15   3   1    82169.23    81256.05    839.27 o 
 -13   3   1    31792.18    30499.97    379.99 o 
 -11   3   1     5665.95     5860.80    147.60 o 
  -9   3   1   131039.33   130667.82   1051.79 o 
  -7   3   1    81959.48    83712.52    801.11 o 
  -5   3   1   536270.31   541697.31   3487.06 o 
  -3   3   1    67460.78    72621.34    840.98 o 
  -1   3   1    42804.43    40836.02    386.44 o 
   1   3   1    19438.91    20932.76    198.31 o 
   3   3   1   320929.06   325679.03   2126.06 o 
   7   3   1   362365.53   354288.66   2575.05 o 
   9   3   1    19451.39    19799.75    260.67 o 
  11   3   1    20398.28    20169.05    279.31 o 
  13   3   1    19698.00    19765.34    294.79 o 
  15   3   1    90107.02    88859.09    836.20 o 
  17   3   1   100511.77   101074.64    953.97 o 
  19   3   1    43343.67    41315.46   1522.50 o 
  21   3   1    17807.10    18152.53    422.56 o 
  23   3   1     1848.49     1230.82    190.16 o 
 -22   4   1     1843.37     2030.46    214.03 o 
 -20   4   1     8289.35     8208.96    253.91 o 
 -18   4   1     5245.93     5133.54    243.16 o 
 -16   4   1    75050.66    71429.30    734.20 o 
 -14   4   1      162.88     1015.62    176.00 o 
 -12   4   1    78857.07    76203.06    719.37 o 
 -10   4   1     7315.26     8305.71    175.10 o 
  -8   4   1    60346.38    62192.86    714.02 o 
  -6   4   1    26082.28    28515.40    452.15 o 
  -4   4   1   117375.22   120789.63    863.23 o 
  -2   4   1    39965.44    40984.83    348.67 o 
   0   4   1    96960.09   100080.51    742.71 o 
   2   4   1    79700.30    81230.54    605.67 o 
   4   4   1    60175.71    61533.12    632.23 o 
   6   4   1   120029.57   117005.02    943.71 o 
   8   4   1     4152.77     4316.08    119.51 o 
  10   4   1    60747.84    60194.64    583.11 o 
  12   4   1     1639.85     2005.35    140.46 o 
  14   4   1   129713.88   128478.92   1117.70 o 
  16   4   1     1238.61     1786.49    157.10 o 
  18   4   1    43519.17    43224.48    545.75 o 
  20   4   1      140.88      149.94    155.31 o 
  22   4   1    19266.74    18397.10    443.27 o 
 -21   5   1       23.93      118.25    125.17 o 
 -19   5   1     1598.36     1531.94    169.65 o 
 -17   5   1     2233.70     2471.51    253.03 o 
 -15   5   1    11311.73    11351.07    250.09 o 
 -13   5   1     3199.90     3630.37    151.48 o 
 -11   5   1      225.32      385.83     77.70 o 
  -9   5   1      131.82      345.55     52.43 o 
  -7   5   1     1908.22     2179.06     85.26 o 
  -5   5   1     9654.61     9365.55    149.75 o 
  -1   5   1      170.19      143.26     42.31 o 
   1   5   1      441.55      693.59     56.20 o 
   3   5   1    21226.75    21893.29    239.60 o 
   5   5   1      173.64      385.57     57.96 o 
   7   5   1    10013.49     9727.45    154.18 o 
   9   5   1     2130.44     2157.47    143.67 o 
  13   5   1      292.82      589.59    110.16 o 
  15   5   1     3055.32     3362.74    161.26 o 
  17   5   1     3424.48     3509.18    270.72 o 
  19   5   1      575.08      572.84    118.61 o 
  21   5   1       36.07      571.82    208.44 o 
 -20   6   1     4111.49     4142.90    486.47 o 
 -18   6   1     1121.61      818.45    142.19 o 
 -16   6   1      525.44      459.85    118.35 o 
 -14   6   1        1.25      203.98     90.03 o 
 -12   6   1    55608.52    55150.06    597.17 o 
  -8   6   1      372.66      473.85     63.40 o 
  -6   6   1     2661.20     2815.19    117.78 o 
  -4   6   1      542.34      912.85     66.59 o 
  -2   6   1    25476.11    25795.81    284.84 o 
   0   6   1    47428.10    48724.81    517.44 o 
   2   6   1    51428.51    51669.30    457.75 o 
   4   6   1      247.65      598.10     92.08 o 
   6   6   1     3084.64     3316.87    112.91 o 
   8   6   1     1012.19      993.11     72.96 o 
  10   6   1    29206.52    28042.30    317.94 o 
  12   6   1     2734.74     2858.08    210.32 o 
  14   6   1    13160.65    13656.64    336.65 o 
  16   6   1      149.62      150.56    101.46 o 
  18   6   1      234.59      546.25    132.93 o 
  20   6   1      107.26      -56.39    127.09 o 
 -19   7   1    24886.15    24104.49    567.38 o 
 -17   7   1    13815.92    14418.44    321.85 o 
 -15   7   1    21055.88    20867.93    359.15 o 
 -13   7   1    31584.34    32266.25    441.61 o 
 -11   7   1    21229.42    21736.68    339.44 o 
  -9   7   1    74072.17    76052.05    658.68 o 
  -7   7   1     7260.31     9079.95    269.63 o 
  -5   7   1    82408.79    83198.96    689.86 o 
  -1   7   1   124055.66   122908.95    935.75 o 
   3   7   1   116381.65   118802.01    912.28 o 
   7   7   1    88515.41    87781.44    723.91 o 
   9   7   1    11719.28    12792.15    215.61 o 
  11   7   1    45641.54    46302.46    549.13 o 
  13   7   1    19954.64    20522.72    342.96 o 
  15   7   1    17801.57    18553.51    394.30 o 
  17   7   1    20935.22    20227.46    497.64 o 
  19   7   1    14535.43    15448.44    453.67 o 
 -18   8   1     2835.69     3107.87    444.72 o 
 -16   8   1    72795.49    70510.98   1041.05 o 
 -14   8   1      350.79     1031.19    145.99 o 
 -12   8   1    26228.01    26466.36    402.29 o 
 -10   8   1     4793.61     6705.29    291.23 o 
  -8   8   1    92962.05    94165.34    792.76 o 
  -6   8   1    31301.79    35758.11    644.88 o 
  -4   8   1   102597.61   101536.73    828.52 o 
  -2   8   1    12249.73    12784.58    224.86 o 
   0   8   1    25129.81    25745.80    315.78 o 
   2   8   1    38411.89    38549.45    410.41 o 
   4   8   1    53530.57    56353.72    921.81 o 
   6   8   1   126368.79   126815.80   1104.21 o 
   8   8   1    23088.79    24430.90    357.85 o 
  10   8   1    39927.06    38409.59    566.83 o 
  12   8   1      202.15      613.09    121.94 o 
  14   8   1    44833.54    43720.69    651.08 o 
  18   8   1    86975.52    86279.79   1068.81 o 
 -15   9   1    26247.74    27697.46    613.83 o 
 -13   9   1    13867.82    14041.86    418.03 o 
 -11   9   1     7274.25     8316.73    270.40 o 
  -9   9   1    29340.70    29755.69    493.34 o 
  -7   9   1     4875.58     7029.29    204.58 o 
  -5   9   1    52472.62    52487.90    604.70 o 
  -3   9   1    10315.09    12026.45    248.98 o 
  -1   9   1    50311.25    49261.47    553.09 o 
   3   9   1    57745.74    57070.66    730.00 o 
   5   9   1     7255.79     9175.77    228.05 o 
   7   9   1    49677.97    50330.97    582.56 o 
   9   9   1     6183.68     7032.20    249.25 o 
  11   9   1    34198.13    34268.11    557.91 o 
  13   9   1    17933.82    18311.85    464.92 o 
  15   9   1    25170.48    24566.33    495.13 o 
 -12  10   1     8241.94     8199.25    346.80 o 
 -10  10   1     1943.17     1817.70    208.30 o 
  -8  10   1     6816.08     7174.56    294.20 o 
  -6  10   1     4896.02     4882.86    209.62 o 
  -4  10   1    14927.39    14728.66    328.40 o 
  -2  10   1     1913.02     2456.19    167.63 o 
   0  10   1     9149.59     9121.10    261.01 o 
   2  10   1     3409.58     3805.90    193.65 o 
   4  10   1     5581.45     6026.90    200.58 o 
   6  10   1     7566.96     7011.69    289.14 o 
   8  10   1     1693.65     2022.95    171.74 o 
  10  10   1     4562.53     4948.19    277.09 o 
  12  10   1      479.05      632.97    152.74 o 
  -9  11   1     3511.92     3692.72    333.58 o 
  -7  11   1     1384.83     2013.06    284.05 o 
  -5  11   1     4151.38     4832.65    230.58 o 
  -3  11   1       20.47       96.23    107.59 o 
  -1  11   1    19795.09    18706.25    389.09 o 
   3  11   1      849.47     1113.01    146.30 o 
   5  11   1      255.71       93.76    111.92 o 
   7  11   1     1217.55     1554.26    194.88 o 
   9  11   1     1406.82     1826.74    219.20 o 
  -2  12   1    10359.42    11441.26    503.29 o 
   0  12   1    23078.95    22932.94    455.79 o 
   2  12   1    12293.92    12644.86    455.22 o 
 -24   0   2    89826.57    89492.02   1854.46 o 
 -22   0   2     8141.71     7701.77    626.86 o 
 -20   0   2    40735.14    41486.45   1632.45 o 
 -18   0   2     5256.92     4974.10    375.46 o 
 -16   0   2    21858.69    21655.58    525.65 o 
 -14   0   2   108494.25   108322.90   1186.19 o 
 -12   0   2   330060.38   320189.25   4615.48 o 
 -10   0   2   419824.62   411098.28   3805.68 o 
  -8   0   2   147099.03   138277.14   1354.41 o 
  -6   0   2    26087.17    23985.27    305.15 o 
  -4   0   2    29540.40    26551.21    305.04 o 
  -2   0   2   456074.47   465577.19   9523.71 o 
   2   0   2   477286.22   488117.25   4505.31 o 
   4   0   2       44.26      -37.74     37.74 o 
   6   0   2    11098.42     9544.79    161.98 o 
   8   0   2     3298.76     2582.04    391.79 o 
  10   0   2   373653.81   374324.00   5269.54 o 
  12   0   2    82532.18    78232.41   1152.07 o 
  14   0   2   122043.45   120949.90   1282.02 o 
  16   0   2    16282.92    16240.19    705.22 o 
  18   0   2    16824.53    17332.45    524.85 o 
  20   0   2    69094.92    71745.69   1625.92 o 
  22   0   2    32534.00    33083.37    842.54 o 
  24   0   2    70645.86    73564.63   1419.71 o 
 -23   1   2    12059.30    13328.66    389.80 o 
 -21   1   2    35269.91    37579.43    619.24 o 
 -19   1   2     7579.86     7940.95    311.64 o 
 -17   1   2    12534.82    12726.14    249.18 o 
 -15   1   2     2391.33     2628.63    122.70 o 
 -13   1   2    74243.11    72719.74    767.00 o 
 -11   1   2     1436.94     1757.94     82.24 o 
  -9   1   2   149240.69   143900.25   1100.80 o 
  -7   1   2    27674.33    26165.39    298.01 o 
  -5   1   2    15404.03    13481.11    156.53 o 
  -3   1   2    22642.19    21027.98    219.99 o 
  -1   1   2   130176.50   131932.86    959.94 o 
   1   1   2    73508.68    78941.86    594.36 o 
   3   1   2    65365.41    65093.02    509.94 o 
   5   1   2    46927.20    44712.75    386.65 o 
   7   1   2    16374.53    16131.44    221.04 o 
   9   1   2   189103.72   185069.56   1582.10 o 
  11   1   2     3729.20     4252.48    119.25 o 
  13   1   2    92386.63    91545.41    809.54 o 
  15   1   2      273.33      354.32     93.20 o 
  17   1   2    41970.97    42009.89    595.24 o 
  19   1   2      846.43     1250.15    153.51 o 
  21   1   2    70433.98    71498.06    924.68 o 
  23   1   2     5381.68     5981.05    297.04 o 
 -24   2   2     1182.01     1164.38    198.52 o 
 -22   2   2      289.03      321.30    148.70 o 
 -20   2   2    22735.36    22016.78    446.86 o 
 -18   2   2     3462.71     4444.05    174.28 o 
 -16   2   2     6623.39     6462.32    232.24 o 
 -14   2   2       74.87       18.59     63.33 o 
 -12   2   2     6977.94     5952.40    148.12 o 
 -10   2   2    15856.55    15566.84    223.28 o 
  -8   2   2    19179.15    18192.48    228.74 o 
  -6   2   2    45433.74    45254.84    394.36 o 
  -4   2   2    34071.71    34472.05    280.46 o 
  -2   2   2    28730.34    29838.26    241.13 o 
   0   2   2    48234.59    48216.90    418.28 o 
   2   2   2    57120.20    56278.96    454.81 o 
   4   2   2     7127.58     7864.73    116.68 o 
   6   2   2   114413.28   112875.21    884.37 o 
   8   2   2    13496.45    14209.54    275.77 o 
  10   2   2    45274.90    46460.51    462.08 o 
  12   2   2    18840.29    19897.29    316.80 o 
  14   2   2     9440.70    10200.05    336.32 o 
  16   2   2     9762.68    11077.19    245.13 o 
  18   2   2    29313.71    29097.92    496.51 o 
  20   2   2    23702.08    24479.86    477.93 o 
  22   2   2     1727.87     1640.23    193.54 o 
  24   2   2     1182.99     1113.66    196.67 o 
 -23   3   2       31.10       61.58    167.92 o 
 -21   3   2       88.29      210.56    132.59 o 
 -19   3   2     2089.78     2446.56    166.72 o 
 -17   3   2     9152.01    10184.52    263.87 o 
 -15   3   2      354.85      209.05     80.61 o 
 -13   3   2      593.06      612.39     81.78 o 
 -11   3   2        1.26      -46.99     46.99 o 
  -9   3   2     6266.94     7275.37    124.13 o 
  -7   3   2     3715.81     3789.64     88.92 o 
  -5   3   2    59926.59    62726.08    624.09 o 
  -3   3   2     2187.78     2287.80     78.71 o 
  -1   3   2     1787.13     1967.65     54.69 o 
   1   3   2     5281.81     5598.43     92.47 o 
   3   3   2    18981.33    19362.10    187.33 o 
   5   3   2    50101.81    52790.67    416.11 o 
   7   3   2    19469.04    19233.69    358.18 o 
   9   3   2    16078.22    17006.34    238.43 o 
  11   3   2       21.03       75.83     52.83 o 
  13   3   2     2483.68     2820.48    137.82 o 
  15   3   2       45.33       -4.38     79.45 o 
  17   3   2    25120.14    26813.85    962.07 o 
  19   3   2       35.36       53.51    119.48 o 
  21   3   2     1875.24     2040.18    191.55 o 
  23   3   2       13.31      -77.47    140.53 o 
 -22   4   2     2413.88     2903.33    293.82 o 
 -20   4   2    15786.53    15924.24    350.07 o 
 -18   4   2     9113.58     9470.23    241.97 o 
 -16   4   2    18726.12    17879.38    359.75 o 
 -14   4   2    11930.42    11880.32    240.21 o 
 -12   4   2    15604.09    15352.37    255.37 o 
 -10   4   2    26779.88    26853.07    284.35 o 
  -8   4   2    35656.96    37387.96    348.10 o 
  -6   4   2    95714.55    99225.29    735.77 o 
  -4   4   2     4437.09     4840.79     98.78 o 
  -2   4   2    75911.97    76183.47    574.62 o 
   0   4   2     2467.82     2565.41     72.07 o 
   2   4   2    96756.20    96301.52    755.82 o 
   4   4   2      354.70     1044.10     53.57 o 
   6   4   2   137900.73   136271.56    966.84 o 
   8   4   2     6193.37     7235.64    165.69 o 
  10   4   2    44455.75    44051.82    465.93 o 
  12   4   2    14959.99    15141.75    254.04 o 
  14   4   2    30371.60    30862.96    406.11 o 
  16   4   2    39725.20    38137.42    483.01 o 
  18   4   2    28682.25    29544.40    652.21 o 
  20   4   2    32469.36    31742.71    558.29 o 
  22   4   2     3952.95     3907.93    249.72 o 
 -21   5   2    34760.44    33941.37    557.73 o 
 -19   5   2     6922.30     6925.73    301.26 o 
 -17   5   2    15112.04    15257.66    348.17 o 
 -15   5   2     1625.73     1604.27    139.53 o 
 -13   5   2   194358.02   191564.06   1557.38 o 
 -11   5   2     4590.04     6763.13    257.10 o 
  -9   5   2   169363.88   174228.64   1244.98 o 
  -7   5   2     5106.40     5806.39    122.62 o 
  -5   5   2    41457.34    43689.86    448.88 o 
  -3   5   2    24398.49    26881.95    476.97 o 
  -1   5   2   239357.09   235364.62   1596.62 o 
   1   5   2    94855.97    96013.87    912.54 o 
   3   5   2    87618.53    89446.49    917.71 o 
   5   5   2    15099.05    15794.45    196.32 o 
   7   5   2    10251.52    10434.63    158.86 o 
   9   5   2   114614.23   115300.95    872.79 o 
  11   5   2    20982.41    21280.86    339.38 o 
  13   5   2   148321.61   143084.84   1224.83 o 
  15   5   2     1887.00     2245.99    139.33 o 
  17   5   2    19484.48    19628.83    419.18 o 
  19   5   2      253.11      396.25    130.49 o 
  21   5   2    54979.43    57160.98    822.80 o 
 -20   6   2    33507.70    32622.45    549.86 o 
 -18   6   2     3710.18     3936.87    318.73 o 
 -16   6   2    13077.05    12941.99    278.72 o 
 -14   6   2    39841.10    40159.66    572.81 o 
 -12   6   2    57744.41    58346.40    620.78 o 
 -10   6   2   110070.53   110555.02    868.39 o 
  -8   6   2    19877.95    20987.67    262.85 o 
  -6   6   2    35369.86    35802.55    378.21 o 
  -4   6   2     1993.65     2188.93     89.10 o 
  -2   6   2   141299.69   138350.12   1012.85 o 
   2   6   2   169096.36   171321.80   1220.48 o 
   4   6   2     1144.55     2014.04     85.66 o 
   6   6   2    64079.27    65587.12    555.78 o 
   8   6   2    27183.61    27616.88    406.40 o 
  10   6   2   125417.54   126344.79    965.22 o 
  12   6   2    45371.21    45457.35    611.34 o 
  14   6   2    45050.49    43926.77    703.35 o 
  16   6   2    12823.67    12783.00    304.17 o 
  18   6   2    17531.42    17561.23    503.48 o 
  20   6   2    39289.12    40427.41   1177.75 o 
 -19   7   2     3160.93     3587.64    355.44 o 
 -17   7   2    10178.71    10509.95    305.61 o 
 -15   7   2      775.06      604.64    109.55 o 
 -13   7   2     5228.97     5212.00    185.00 o 
 -11   7   2      677.46      767.20    140.71 o 
  -9   7   2    30847.05    31738.83    361.22 o 
  -7   7   2      163.06      775.51     75.62 o 
  -5   7   2    22894.22    23147.63    286.33 o 
  -3   7   2     1568.31     2207.02    128.00 o 
  -1   7   2    29973.79    29542.81    326.01 o 
   1   7   2     8731.94     9102.91    181.54 o 
   3   7   2    25363.81    25257.39    294.55 o 
   5   7   2    18741.72    18166.71    244.72 o 
   7   7   2    16782.56    16994.32    240.07 o 
   9   7   2    42079.43    41875.28    427.34 o 
  11   7   2     1990.50     2243.46    134.70 o 
  13   7   2     9463.59     9204.81    310.08 o 
  15   7   2     1422.28     1404.13    158.96 o 
  17   7   2    16299.50    16785.34    396.54 o 
  19   7   2      228.57     1028.11    268.61 o 
 -18   8   2      819.25      907.05    209.43 o 
 -16   8   2      758.96      968.49    251.65 o 
 -14   8   2       47.87      -10.80    109.53 o 
 -12   8   2     3490.99     3586.20    172.03 o 
 -10   8   2    10464.63    10050.13    237.20 o 
  -8   8   2      658.67      872.58     91.63 o 
  -6   8   2     3122.90     3778.52    135.65 o 
  -4   8   2     1110.92     1346.06     94.46 o 
  -2   8   2     7864.57     7943.80    169.87 o 
   0   8   2     7688.60     8249.47    171.60 o 
   2   8   2     2681.13     2957.01    118.04 o 
   4   8   2     1100.12     1265.09    108.38 o 
   6   8   2    11070.18    10923.38    233.77 o 
   8   8   2      723.17      647.69     96.48 o 
  10   8   2     6828.81     7145.99    240.57 o 
  12   8   2     7171.81     6768.20    244.77 o 
  14   8   2      182.21       80.45    116.27 o 
  16   8   2     1659.33     1561.72    181.52 o 
  18   8   2      132.79      445.23    162.84 o 
 -15   9   2       27.97      355.22    180.07 o 
 -13   9   2     2624.12     2776.17    237.27 o 
 -11   9   2      654.11      440.33    147.44 o 
  -9   9   2    14549.66    14925.22    288.63 o 
  -7   9   2     5186.42     7613.20    257.54 o 
  -5   9   2    72417.19    72808.62    667.71 o 
  -3   9   2     3768.71     4585.61    185.28 o 
  -1   9   2     2162.97     2262.10    133.58 o 
   1   9   2      428.28      556.44     91.91 o 
   3   9   2    21332.81    21043.97    337.25 o 
   5   9   2    64958.84    65025.74    687.53 o 
   7   9   2    18930.38    20558.70    341.92 o 
   9   9   2    17641.82    18437.95    388.84 o 
  11   9   2      218.42      203.95    113.40 o 
  13   9   2     7891.89     8206.65    303.11 o 
  15   9   2       46.34      708.86    163.31 o 
 -12  10   2    13812.61    14490.02    443.46 o 
 -10  10   2    22679.39    23676.14   1100.27 o 
  -8  10   2     4498.35     5285.24    266.88 o 
  -6  10   2    25174.68    26554.77    481.61 o 
  -4  10   2     1734.05     2778.72    201.78 o 
  -2  10   2    47983.16    47829.75    637.29 o 
   0  10   2     1965.09     3389.60    167.92 o 
   2  10   2    55434.58    54464.79    624.16 o 
   6  10   2    27319.66    27518.21    417.51 o 
   8  10   2     4592.15     4969.63    295.94 o 
  10  10   2    21509.24    22104.62    454.93 o 
  12  10   2    12086.45    12895.86   1031.09 o 
  -9  11   2    36402.84    36944.18    876.37 o 
  -7  11   2     2739.28     3298.03    238.02 o 
  -5  11   2    28163.13    28826.09    576.62 o 
  -3  11   2    19655.50    20922.59    412.36 o 
  -1  11   2    41166.47    39709.28    593.97 o 
   1  11   2    23290.01    25815.77    643.72 o 
   3  11   2    23282.96    24521.73    606.28 o 
   5  11   2    22534.63    22971.23    700.27 o 
   7  11   2     2745.25     3861.43    398.08 o 
   9  11   2    40288.28    39675.29    714.33 o 
  -2  12   2    12401.31    12995.73    399.38 o 
   0  12   2      383.60      821.75    153.15 o 
   2  12   2    14405.86    14264.60    361.70 o 
 -23   1   3      365.42       80.16    157.66 o 
 -21   1   3     6663.18     7806.47    465.55 o 
 -19   1   3      496.00      570.28    130.27 o 
 -17   1   3     5326.79     5914.68    179.61 o 
 -15   1   3     4221.41     3866.46    132.10 o 
 -13   1   3    31761.16    30045.42    323.64 o 
 -11   1   3    36590.96    36487.40    462.85 o 
  -9   1   3     5545.54     4724.54    108.01 o 
  -7   1   3    30541.93    29120.66    289.10 o 
  -5   1   3      111.18      190.66     35.69 o 
  -3   1   3    49350.25    47154.82    433.13 o 
  -1   1   3     8969.58    10550.36    116.07 o 
   1   1   3    83270.34    84780.04    717.21 o 
   3   1   3      489.44     1094.38     69.21 o 
   5   1   3    42599.04    41330.20    369.90 o 
   7   1   3     3070.39     3285.10     86.60 o 
   9   1   3    76894.46    75546.07    704.86 o 
  11   1   3     7969.95     8387.97    162.68 o 
  13   1   3    82346.33    80459.45    730.01 o 
  15   1   3    14858.75    14736.12    247.32 o 
  17   1   3     4353.26     4871.42    204.73 o 
  19   1   3     3997.81     4816.60    227.58 o 
  21   1   3     5026.73     5448.84    259.51 o 
  23   1   3    18713.83    19399.90    462.57 o 
 -24   2   3     5742.64     6585.92    303.67 o 
 -22   2   3     8184.29     8275.64    354.26 o 
 -20   2   3     2955.31     3640.92    268.61 o 
 -18   2   3    63068.40    63168.38    891.40 o 
 -16   2   3     3703.31     4128.52    158.30 o 
 -14   2   3    65378.78    62425.91    619.72 o 
 -12   2   3     1555.17     1564.19     78.00 o 
 -10   2   3   114829.66   111711.96    824.73 o 
  -8   2   3      245.96      685.91    147.69 o 
  -6   2   3   472510.38   454706.75   3660.60 o 
  -4   2   3    28268.79    29164.95    308.57 o 
  -2   2   3     1847.17     1875.61     54.61 o 
   0   2   3     3248.63     2885.69     69.90 o 
   2   2   3     1262.96     1373.63     49.74 o 
   4   2   3   201833.70   199693.38   1771.69 o 
   6   2   3   157320.28   162011.77   1229.23 o 
   8   2   3   179301.70   179112.45   1371.36 o 
  10   2   3    27438.20    28855.26    379.42 o 
  12   2   3    62287.05    62071.02    599.11 o 
  14   2   3     3453.64     3846.18    198.52 o 
  16   2   3   161395.41   158150.30   1332.10 o 
  18   2   3      227.98      674.70    128.11 o 
  20   2   3    51595.08    50761.52    728.37 o 
  22   2   3      834.80      903.91    171.64 o 
  24   2   3    16522.87    16649.53    442.93 o 
 -23   3   3      141.74      144.86    147.62 o 
 -21   3   3    23915.64    23119.68    473.00 o 
 -19   3   3     7739.46     7818.34    389.39 o 
 -17   3   3   135161.41   131594.91   1168.34 o 
 -15   3   3    14526.00    14764.50    265.51 o 
 -13   3   3    26814.79    26360.12    346.76 o 
 -11   3   3     5148.15     5304.09    127.70 o 
  -9   3   3    37011.73    38188.95    434.55 o 
  -7   3   3   311375.19   305678.25   2023.61 o 
  -5   3   3    63761.45    70869.16    714.48 o 
  -3   3   3   127047.04   125746.57    934.34 o 
  -1   3   3     2387.74     2036.98     56.32 o 
   1   3   3     4364.42     4179.78     94.61 o 
   3   3   3     3532.13     5418.63    250.20 o 
   5   3   3   451346.88   455851.19   2956.98 o 
   7   3   3     9781.71    11750.85    249.90 o 
   9   3   3    80524.33    81087.84    713.65 o 
  11   3   3     5961.39     5846.71    236.12 o 
  13   3   3    32202.65    32433.34    454.44 o 
  15   3   3    61402.04    58742.84    621.77 o 
  17   3   3    98473.92    99564.19    945.13 o 
  19   3   3    42739.45    42943.21    644.64 o 
  21   3   3    16022.18    15563.04    393.02 o 
  23   3   3     9052.62     9069.18    331.72 o 
 -22   4   3     5719.69     5412.61    303.59 o 
 -20   4   3      417.64      442.71    118.30 o 
 -18   4   3    11394.40    12202.22    272.97 o 
 -16   4   3     1462.47     1463.05    123.55 o 
 -14   4   3    53799.25    51608.59    644.85 o 
 -12   4   3      182.90      364.40     63.27 o 
 -10   4   3    32369.22    31581.26    320.81 o 
  -8   4   3     4043.60     4163.96    199.06 o 
  -6   4   3    69788.34    70393.50    554.30 o 
  -4   4   3    17580.29    19551.86    211.60 o 
  -2   4   3    40793.54    39807.27    432.19 o 
   0   4   3    22045.51    23787.38    309.93 o 
   2   4   3    53416.02    53840.96    575.77 o 
   4   4   3   121022.94   121296.82    960.78 o 
   6   4   3    34462.63    36552.18    352.37 o 
   8   4   3    67713.52    66022.38    695.56 o 
  10   4   3    15450.70    15009.84    237.69 o 
  12   4   3    63774.13    63744.28    634.68 o 
  14   4   3     5036.33     5184.53    283.41 o 
  16   4   3    68151.62    68233.93    817.57 o 
  18   4   3       25.01      265.33    108.63 o 
  20   4   3    13880.95    14127.63    367.42 o 
  22   4   3       12.95      135.42    144.12 o 
 -21   5   3       51.15      802.69    155.34 o 
 -19   5   3      217.37       39.53    114.18 o 
 -17   5   3     3865.56     3950.92    181.81 o 
 -15   5   3     4285.22     4325.87    167.77 o 
 -13   5   3     2594.15     2638.29    326.35 o 
 -11   5   3      197.22      383.63     73.98 o 
  -9   5   3     4751.32     4592.87    157.69 o 
  -7   5   3     3234.47     3343.60     97.81 o 
  -5   5   3     7657.26     7801.97    195.17 o 
  -3   5   3     4077.94     3806.41     95.98 o 
  -1   5   3     3947.37     3859.09    123.13 o 
   1   5   3       82.63      274.63     42.82 o 
   3   5   3     1191.56     1255.71     75.93 o 
   5   5   3     8594.90     7679.67    130.76 o 
   7   5   3     2712.06     2666.78    132.48 o 
   9   5   3       47.68      223.57     81.78 o 
  11   5   3      344.99      539.89    111.21 o 
  13   5   3     7135.10     7635.59    199.70 o 
  15   5   3     1791.62     2106.06    224.97 o 
  17   5   3     2900.18     2955.71    336.47 o 
  19   5   3       52.70       97.37    103.71 o 
  21   5   3       11.58      233.89    157.40 o 
 -20   6   3      242.77      347.94    147.34 o 
 -18   6   3     2130.03     1457.30    158.94 o 
 -16   6   3       28.41      -22.02     89.12 o 
 -14   6   3    13620.41    14698.66    428.36 o 
 -12   6   3      390.61      975.83    190.31 o 
 -10   6   3    49531.30    49378.36    471.77 o 
  -8   6   3      262.53      157.26     52.42 o 
  -6   6   3     3193.82     3332.24    106.99 o 
  -4   6   3      441.84      776.67     62.98 o 
  -2   6   3    29167.21    27506.09    296.10 o 
   0   6   3    46946.59    48747.98    542.67 o 
   2   6   3    13118.83    13251.79    284.17 o 
   4   6   3      173.65      380.47     50.32 o 
   6   6   3      115.55      163.73     46.29 o 
   8   6   3     1833.63     2235.63    148.93 o 
  10   6   3    17648.25    18158.32    288.41 o 
  12   6   3    45646.20    45994.79    531.56 o 
  14   6   3      488.41      735.44    105.83 o 
  16   6   3      145.09      352.10    111.36 o 
  18   6   3     1373.16     1184.99    178.75 o 
  20   6   3     4207.91     4224.12    400.37 o 
 -19   7   3     5049.07     5697.63    292.74 o 
 -17   7   3    14717.07    14664.08    416.28 o 
 -15   7   3    10200.82    10280.37    321.39 o 
 -13   7   3    21651.89    20788.30    343.41 o 
 -11   7   3    34102.49    34335.36    444.33 o 
  -9   7   3    26029.56    27310.89    329.59 o 
  -7   7   3    48414.08    49410.66    483.33 o 
  -5   7   3    19934.82    21559.39    377.68 o 
  -3   7   3    41658.97    41130.04    409.21 o 
  -1   7   3     7907.59     9045.73    167.91 o 
   1   7   3    50658.00    48685.63    455.46 o 
   5   7   3    55919.62    56677.72    511.79 o 
   7   7   3     4291.29     5267.71    190.85 o 
   9   7   3    74848.20    75294.05    872.94 o 
  11   7   3    13051.25    12906.38    436.37 o 
  13   7   3    38209.28    37418.42    573.17 o 
  15   7   3     6897.76     7348.80    362.72 o 
  17   7   3    22283.06    21631.73    455.00 o 
  19   7   3    14017.47    14061.48    673.06 o 
 -18   8   3    56901.52    57175.05   1289.81 o 
 -16   8   3     3256.63     2998.02    414.94 o 
 -14   8   3    25892.10    26254.11    470.68 o 
 -12   8   3       95.59      247.22    112.34 o 
 -10   8   3    37348.49    37429.50    422.65 o 
  -8   8   3     6430.97     8282.63    185.79 o 
  -6   8   3   128107.39   128775.73   1010.82 o 
  -4   8   3    13109.78    15402.25    239.65 o 
  -2   8   3    32924.30    31827.69    361.16 o 
   0   8   3    11931.92    12454.16    237.78 o 
   2   8   3    21561.13    21680.23    324.37 o 
   4   8   3    79726.03    81037.88    778.19 o 
   6   8   3    57157.14    61101.57    641.29 o 
   8   8   3    70876.40    69684.89   1178.73 o 
  10   8   3     3811.19     5133.22    212.91 o 
  12   8   3    17228.83    16849.22    374.53 o 
  14   8   3       49.30      502.64    134.27 o 
  16   8   3    65943.51    64021.60   1229.01 o 
  18   8   3      604.06     1877.11    203.31 o 
 -15   9   3     5972.79     7431.21    339.58 o 
 -13   9   3    22330.39    22235.87    530.26 o 
 -11   9   3     9925.31    10596.45    356.26 o 
  -9   9   3     9352.03    10449.63    297.96 o 
  -7   9   3    34301.41    34409.09    409.20 o 
  -5   9   3    11801.00    12910.49    273.05 o 
  -3   9   3    49996.78    49039.78    581.47 o 
  -1   9   3     6701.08     8082.32    206.48 o 
   1   9   3    53784.66    51955.14    580.63 o 
   5   9   3    56516.37    56987.03    631.98 o 
   9   9   3    35832.76    34935.59    557.68 o 
  11   9   3     3463.14     4246.00    223.97 o 
  13   9   3    34383.07    33453.24    590.94 o 
  15   9   3    14112.75    14818.62    810.54 o 
 -12  10   3       87.58      186.21    197.65 o 
 -10  10   3     3393.89     3102.78    470.14 o 
  -8  10   3      261.46      401.23    134.47 o 
  -6  10   3     6468.71     6355.34    269.12 o 
  -4  10   3      611.19      664.19    107.09 o 
  -2  10   3     7273.71     7264.99    211.40 o 
   0  10   3      196.67      243.35     93.22 o 
   2  10   3     5460.71     5300.18    192.53 o 
   4  10   3     5234.85     5519.33    224.14 o 
   6  10   3     1161.35     1250.07    125.56 o 
   8  10   3     4459.43     4757.06    234.14 o 
  10  10   3      169.89      221.06    126.24 o 
  12  10   3     6652.20     5875.97    267.17 o 
  -9  11   3      264.08      255.53    207.62 o 
  -7  11   3     2978.64     2985.08    230.65 o 
  -5  11   3     1233.58     1550.18    186.62 o 
  -3  11   3     1112.66     1143.16    172.11 o 
  -1  11   3      534.83     1170.83    163.99 o 
   1  11   3    18573.94    17404.24    378.13 o 
   3  11   3      123.36      173.07    111.39 o 
   5  11   3     5595.93     5480.79    211.42 o 
   7  11   3      137.88      129.26    121.14 o 
   9  11   3     2724.22     3196.33    225.63 o 
   0  12   3    11577.46    12733.90    675.85 o 
 -24   0   4      435.49      313.43    235.34 o 
 -22   0   4    86056.77    91691.30   2272.37 o 
 -20   0   4     2357.41     2383.37    398.32 o 
 -18   0   4     1691.78     1838.51    303.64 o 
 -16   0   4     2959.49     3400.74    200.38 o 
 -14   0   4    49115.17    46116.10    630.42 o 
 -12   0   4   124440.70   122060.91   1734.65 o 
 -10   0   4   129069.09   126200.55   1813.21 o 
  -8   0   4    31730.09    32547.84    421.70 o 
  -6   0   4     5573.66     4971.21    124.05 o 
  -4   0   4     1356.75     1428.41     78.87 o 
  -2   0   4    12600.39    12735.08    181.95 o 
   0   0   4   216773.28   226781.86   2571.76 o 
   2   0   4     3782.03     4183.09     98.63 o 
   4   0   4     1630.62     1811.01     74.43 o 
   6   0   4      142.80      -37.82     37.82 o 
   8   0   4   203016.05   206123.09   3823.98 o 
  10   0   4    25434.86    25808.00    361.80 o 
  12   0   4   390192.28   386369.34   3624.65 o 
  14   0   4    18176.44    17698.97    468.52 o 
  16   0   4    18590.98    18865.44    516.85 o 
  18   0   4    11245.26    10465.32    412.79 o 
  20   0   4    20688.55    21500.38    632.04 o 
  22   0   4    76687.56    77945.61   1419.04 o 
  24   0   4    24328.68    23982.73    986.00 o 
 -23   1   4    21980.30    23691.02    845.42 o 
 -21   1   4    20818.03    21314.03    539.82 o 
 -19   1   4    35751.35    36290.87    568.07 o 
 -17   1   4     3641.57     3718.25    171.49 o 
 -15   1   4    23750.98    23035.15    294.22 o 
 -13   1   4     1631.91     1925.63     93.65 o 
 -11   1   4   132505.41   125286.62   1102.38 o 
  -9   1   4     2577.97     2717.21     94.15 o 
  -7   1   4    83545.20    80292.58    657.78 o 
  -5   1   4    14709.92    15279.89    161.64 o 
  -3   1   4   166204.44   163612.55   1198.50 o 
  -1   1   4    90281.27    93998.23    713.68 o 
   1   1   4   178538.88   182427.09   1215.44 o 
   3   1   4    39477.76    40700.54    320.42 o 
   5   1   4    46204.77    43406.96    346.86 o 
   7   1   4    77418.92    76595.61    643.27 o 
   9   1   4    54758.93    53264.51    563.42 o 
  11   1   4   146728.05   145851.06   1172.22 o 
  13   1   4    12813.52    12591.30    282.55 o 
  15   1   4    21044.68    21080.39    305.27 o 
  17   1   4     5199.46     5462.11    216.85 o 
  19   1   4    45940.56    47718.70    684.30 o 
  21   1   4      694.75      655.94    189.44 o 
  23   1   4    33401.76    34935.46    734.52 o 
 -24   2   4      447.47      530.01    205.93 o 
 -22   2   4     5928.44     5332.50    252.00 o 
 -20   2   4     1718.82     2153.66    187.10 o 
 -18   2   4    13048.36    13253.34    272.42 o 
 -16   2   4     1059.20     1307.87    124.07 o 
 -14   2   4     2305.91     2091.53    107.37 o 
 -12   2   4      741.88      733.44     70.15 o 
 -10   2   4    19112.00    18810.78    225.48 o 
  -8   2   4    21235.96    20453.11    222.31 o 
  -6   2   4    14324.55    15010.41    170.59 o 
  -4   2   4    25033.81    25716.98    321.53 o 
  -2   2   4     9815.76    10799.23    154.21 o 
   0   2   4    34977.50    36088.71    321.89 o 
   2   2   4    17991.48    19035.43    204.55 o 
   4   2   4    63075.53    63785.83    522.72 o 
   6   2   4      142.00      456.24     45.79 o 
   8   2   4    56970.97    54465.12    535.43 o 
  10   2   4     3228.80     3535.38    120.53 o 
  12   2   4      314.11      280.79     60.61 o 
  14   2   4      266.30      296.15     73.36 o 
  16   2   4     4130.20     5046.18    316.18 o 
  18   2   4     7543.97     8247.03    272.19 o 
  20   2   4     9511.30    10632.55    320.93 o 
  22   2   4     8227.80     8073.78    307.39 o 
  24   2   4       25.04     -111.58    148.78 o 
 -23   3   4      515.68      467.25    185.26 o 
 -21   3   4     1131.44     1046.59    212.59 o 
 -19   3   4     5157.69     5916.18    207.20 o 
 -17   3   4     4701.41     5189.60    198.35 o 
 -15   3   4     2791.29     2837.78    221.09 o 
 -13   3   4       69.28       24.36     49.74 o 
 -11   3   4     4975.37     5177.99    119.67 o 
  -9   3   4      265.52      359.21     49.16 o 
  -7   3   4    28819.48    28110.05    308.27 o 
  -5   3   4    10476.76    10768.37    140.44 o 
  -3   3   4      825.87      902.66     51.10 o 
  -1   3   4      154.87      269.40     34.52 o 
   1   3   4     1726.68     1905.12    125.35 o 
   3   3   4    11713.07    11391.68    158.61 o 
   5   3   4    36381.47    37757.87    450.69 o 
   7   3   4    23825.48    24118.96    281.20 o 
   9   3   4       69.39      231.71     60.04 o 
  11   3   4     3168.56     2795.34    131.65 o 
  13   3   4      222.21      319.35     69.16 o 
  15   3   4     3088.31     3578.30    283.39 o 
  17   3   4        1.76       50.43     88.67 o 
  19   3   4     4463.01     5328.13    271.05 o 
  21   3   4      172.29       93.49    132.05 o 
  23   3   4       85.72      164.24    153.10 o 
 -22   4   4    12822.84    12192.97    407.84 o 
 -20   4   4     1002.48     1140.21    191.33 o 
 -18   4   4    30567.78    29616.83    432.46 o 
 -16   4   4     7106.98     7373.62    208.36 o 
 -14   4   4    20233.97    20605.36    318.19 o 
 -12   4   4    16714.48    17022.48    251.03 o 
 -10   4   4    44318.07    43356.37    403.64 o 
  -8   4   4    72671.68    71589.85    669.63 o 
  -6   4   4    53772.19    53468.74    559.22 o 
  -4   4   4    88372.88    88910.43    665.03 o 
  -2   4   4      101.07      401.55     39.42 o 
   0   4   4    25395.21    25563.74    310.86 o 
   2   4   4     2624.22     3015.11     89.90 o 
   4   4   4   101009.59    99863.26    938.14 o 
   6   4   4     1211.92     2324.66    105.13 o 
   8   4   4   100079.20   100524.83    939.87 o 
  10   4   4     3165.41     3487.34    128.68 o 
  12   4   4    25345.06    26018.38    424.15 o 
  14   4   4     8743.19     8946.19    278.87 o 
  16   4   4    18902.73    18021.27    318.37 o 
  18   4   4    21095.64    21607.70    380.75 o 
  20   4   4     8479.76     8783.50    294.40 o 
  22   4   4     9642.86     9441.31    329.84 o 
 -21   5   4    12158.67    12112.72    333.93 o 
 -19   5   4    13614.12    13661.84    358.59 o 
 -17   5   4     1912.28     1995.07    160.42 o 
 -15   5   4    38237.03    38567.09    482.75 o 
 -13   5   4     3307.01     3834.25    206.43 o 
 -11   5   4   138850.42   137731.38   1455.24 o 
  -9   5   4      195.97      807.70     89.07 o 
  -7   5   4    16163.70    15949.55    209.77 o 
  -5   5   4       90.78      379.72     51.10 o 
  -3   5   4    85795.79    83977.12    649.36 o 
  -1   5   4    32671.02    35526.09    331.64 o 
   1   5   4   157555.98   152707.98   1199.86 o 
   3   5   4    20290.06    20934.01    267.43 o 
   5   5   4     6888.96     6993.97    197.26 o 
   7   5   4    24925.70    23077.14    347.38 o 
   9   5   4    34041.79    35886.68    354.08 o 
  11   5   4   169084.16   164057.73   1487.36 o 
  13   5   4    31140.24    32521.28    671.62 o 
  15   5   4    43245.91    42971.64    610.12 o 
  17   5   4      954.41      755.26    114.88 o 
  19   5   4    22107.54    22202.12    613.06 o 
  21   5   4      749.35     1056.30    169.23 o 
 -20   6   4     2397.49     2519.79    235.62 o 
 -18   6   4     9860.30     9894.40    293.36 o 
 -16   6   4     7361.50     7691.31    252.59 o 
 -14   6   4    20211.33    21285.36    342.84 o 
 -12   6   4    47573.86    47837.57    543.96 o 
 -10   6   4    55343.68    56665.54    902.83 o 
  -8   6   4    32192.46    32909.56    350.85 o 
  -6   6   4     8746.33     9341.58    220.48 o 
  -4   6   4    50285.10    51775.98    464.40 o 
  -2   6   4     5821.95     6954.98    138.17 o 
   0   6   4   197864.30   204029.33   1425.58 o 
   4   6   4    60393.68    61621.68    593.50 o 
   6   6   4      755.39     1661.93     79.90 o 
   8   6   4    96598.91    94682.90    847.54 o 
  10   6   4    12817.24    14662.26    636.50 o 
  12   6   4   108529.04   108627.52    990.66 o 
  14   6   4     4062.16     4643.64    240.34 o 
  16   6   4    20299.48    20630.28    471.03 o 
  18   6   4     9840.13    10428.64    355.81 o 
  20   6   4    19667.06    19142.77    445.50 o 
 -19   7   4    15813.33    15664.56    387.35 o 
 -17   7   4     1056.24     1038.29    155.81 o 
 -15   7   4     3843.12     3898.16    245.51 o 
 -13   7   4     1211.32     1148.43    234.68 o 
 -11   7   4    29372.29    29796.50    406.83 o 
  -9   7   4      914.75     1268.34     97.81 o 
  -7   7   4    49985.43    49482.64    545.11 o 
  -5   7   4      773.33     1324.89    157.69 o 
  -3   7   4    31598.29    31822.21    343.81 o 
  -1   7   4    11810.56    12305.02    195.01 o 
   1   7   4    15922.54    15897.93    304.36 o 
   3   7   4     4600.50     5484.19    153.40 o 
   5   7   4    12408.19    11605.06    221.84 o 
   7   7   4    14628.50    15633.98    371.38 o 
   9   7   4     5635.60     5511.46    206.22 o 
  11   7   4    20165.34    20159.97    390.67 o 
  13   7   4      330.23      329.25    112.18 o 
  15   7   4     4686.87     4774.78    227.85 o 
  17   7   4     3370.52     3350.72    223.06 o 
  19   7   4    23299.61    22594.17    793.58 o 
 -18   8   4     1255.26     1375.45    381.71 o 
 -16   8   4       28.22      181.89    155.87 o 
 -14   8   4     1165.13     1267.75    171.53 o 
 -12   8   4     2870.32     2948.63    210.18 o 
 -10   8   4     2831.01     2893.42    151.56 o 
  -8   8   4     3257.78     3572.33    137.38 o 
  -6   8   4     4455.19     4714.90    146.92 o 
  -4   8   4     5046.34     5030.31    143.72 o 
  -2   8   4        2.35        2.66     62.06 o 
   0   8   4    21793.44    20988.14    316.96 o 
   2   8   4      313.91      357.53     79.14 o 
   4   8   4     2404.76     2672.77    136.14 o 
   6   8   4       54.42      105.37    128.55 o 
   8   8   4        2.51      160.42     78.74 o 
  10   8   4     1905.02     2210.32    224.31 o 
  12   8   4     3007.51     2906.54    191.09 o 
  14   8   4       39.60      -49.59    110.12 o 
  16   8   4     1783.73     1843.17    191.36 o 
  18   8   4      860.66      806.73    176.00 o 
 -15   9   4    15590.20    16215.50    490.49 o 
 -13   9   4       44.51     -116.23    116.85 o 
 -11   9   4      260.80      422.79    125.40 o 
  -9   9   4       18.01      218.65    128.15 o 
  -7   9   4    59984.81    59510.80    726.43 o 
  -5   9   4     3593.18     5173.05    207.79 o 
  -3   9   4    17344.27    17918.13    305.37 o 
  -1   9   4      189.84      148.69     97.09 o 
   1   9   4      232.10      407.56     88.63 o 
   3   9   4    16334.62    15955.18    294.14 o 
   5   9   4    19823.92    20595.19    342.27 o 
   7   9   4    32093.16    30393.64    430.31 o 
   9   9   4      312.48      715.98    132.08 o 
  11   9   4      179.72      112.51    113.36 o 
  13   9   4       28.32       46.46    119.13 o 
  15   9   4    19080.42    18779.72    442.21 o 
 -12  10   4    13881.73    15309.43    554.64 o 
 -10  10   4    17604.87    16894.04    568.54 o 
  -8  10   4     9241.31     9565.23    325.07 o 
  -6  10   4    10322.15    10799.73    288.62 o 
  -4  10   4    26001.52    26517.47    599.43 o 
  -2  10   4     4017.96     4839.29    181.96 o 
   0  10   4    49365.72    49224.01    584.90 o 
   4  10   4    43442.27    42823.45    543.72 o 
   6  10   4     1045.92     2595.81    224.28 o 
   8  10   4    22322.66    21608.31    442.20 o 
  10  10   4      482.51     1552.24    175.53 o 
  12  10   4    34130.77    33188.46    590.92 o 
  -9  11   4      672.20     1603.04    368.93 o 
  -7  11   4    20012.59    20190.76    487.77 o 
  -5  11   4     2911.95     3217.53    235.29 o 
  -3  11   4    25919.92    26692.41    599.03 o 
  -1  11   4    12347.56    13108.34    390.07 o 
   1  11   4    37921.59    39243.33    531.75 o 
   3  11   4     8312.74     9514.36    377.38 o 
   5  11   4    11800.87    12383.06    294.71 o 
   7  11   4    14380.03    14322.85    370.56 o 
   9  11   4     7751.98     9174.34    317.12 o 
 -23   1   5    19449.94    20833.40    557.29 o 
 -21   1   5      221.02      330.07    146.09 o 
 -19   1   5     9547.75    10288.91    295.35 o 
 -17   1   5     2490.36     3239.16    152.49 o 
 -15   1   5    40288.28    39911.69    421.58 o 
 -13   1   5    16892.18    15342.02    225.14 o 
 -11   1   5    29766.76    26915.97    294.85 o 
  -9   1   5    10325.39     8654.74    156.72 o 
  -7   1   5     2934.93     2825.25     78.71 o 
  -5   1   5    32857.53    31947.93    290.91 o 
  -3   1   5    49836.53    50134.09    484.02 o 
  -1   1   5   182556.95   185585.14   1354.80 o 
   1   1   5    44513.45    47832.53    567.01 o 
   3   1   5    99661.58    99005.05    925.28 o 
   5   1   5     2799.82     3088.88     72.02 o 
   7   1   5    15478.62    15048.89    187.38 o 
   9   1   5     2492.00     2697.77     96.55 o 
  11   1   5    62907.81    63034.03    593.46 o 
  13   1   5     5350.49     5519.32    149.09 o 
  15   1   5    24113.28    24021.73    333.78 o 
  17   1   5     2583.07     2462.59    178.13 o 
  19   1   5     1252.89     1319.41    155.37 o 
  21   1   5     2657.62     3157.67    298.77 o 
  23   1   5    11565.70    11317.87    364.75 o 
 -24   2   5     5248.96     4848.31    519.12 o 
 -22   2   5     7851.49     8328.02    355.32 o 
 -20   2   5    31691.63    32002.47    547.87 o 
 -18   2   5    21091.45    20540.26    344.89 o 
 -16   2   5    90681.27    87800.53    836.77 o 
 -14   2   5     1231.82     1291.28     93.75 o 
 -12   2   5    12968.33    11475.14    185.25 o 
 -10   2   5      373.86      558.25     57.72 o 
  -8   2   5   149838.03   145517.61   1136.98 o 
  -6   2   5     9112.35    10524.40    303.01 o 
  -4   2   5   191058.30   189145.48   1395.85 o 
  -2   2   5      948.66      966.11     75.06 o 
   0   2   5     2289.17     2124.92     61.86 o 
   2   2   5    12601.16    11736.33    155.05 o 
   4   2   5   145303.09   147080.86   1012.06 o 
   6   2   5   147423.38   145661.11   1062.31 o 
   8   2   5    61068.74    62965.38    571.82 o 
  10   2   5    18340.28    17999.02    252.77 o 
  12   2   5     4902.84     4922.22    142.07 o 
  14   2   5    50237.43    51022.41    547.06 o 
  16   2   5     2109.79     2319.43    133.34 o 
  18   2   5    61635.34    60702.77    788.96 o 
  20   2   5       80.16      162.01    122.54 o 
  22   2   5    14296.98    15239.55    458.99 o 
 -23   3   5     9758.20     9666.34    378.91 o 
 -21   3   5     1522.05     1221.31    193.20 o 
 -19   3   5   108623.31   102815.15   1098.49 o 
 -17   3   5    34392.95    32729.60    444.69 o 
 -15   3   5    96626.10    92685.41    867.74 o 
 -13   3   5    10661.33     9910.51    204.67 o 
 -11   3   5     9364.25     8760.68    156.01 o 
  -9   3   5    33010.69    31607.21    313.83 o 
  -7   3   5   142265.08   142598.78   1174.90 o 
  -5   3   5   250165.00   243410.70   1784.50 o 
  -3   3   5    45948.34    47777.50    614.55 o 
  -1   3   5    11695.91     9819.02    140.93 o 
   1   3   5      496.86      649.30     48.08 o 
   3   3   5   228298.70   224138.28   2161.03 o 
   7   3   5   326566.50   314049.50   2089.51 o 
  11   3   5    25863.50    24090.27    318.28 o 
  13   3   5     1794.14     1820.10    107.85 o 
  15   3   5    96815.67    95596.46    896.21 o 
  17   3   5    28928.91    28966.51    414.44 o 
  19   3   5    48172.45    48136.20    698.44 o 
  21   3   5     6783.08     6593.71    277.27 o 
  23   3   5     4325.96     4431.86    271.19 o 
 -22   4   5     1749.03     1316.10    211.19 o 
 -20   4   5     5881.38     5906.01    237.88 o 
 -18   4   5     1653.86     1698.44    180.02 o 
 -16   4   5    44552.68    43034.20    522.53 o 
 -14   4   5     2430.02     2451.39    132.74 o 
 -12   4   5    27812.08    27120.12    306.84 o 
 -10   4   5      950.10      973.19     68.65 o 
  -8   4   5    31603.21    31274.71    340.21 o 
  -6   4   5     3213.90     4212.87    165.97 o 
  -4   4   5    68504.20    68935.91    590.58 o 
  -2   4   5    10896.18    11007.74    157.48 o 
   0   4   5    47158.15    48595.34    511.75 o 
   2   4   5    30700.61    30548.65    325.30 o 
   4   4   5    44555.89    44908.50    437.17 o 
   6   4   5    34618.18    35288.70    374.19 o 
   8   4   5    17395.96    16927.62    253.18 o 
  10   4   5     5025.20     5619.80    278.04 o 
  12   4   5    20489.12    20052.68    301.50 o 
  14   4   5    40710.04    40160.43    485.80 o 
  16   4   5       49.11      169.41     88.45 o 
  18   4   5     9954.95    10043.10    253.22 o 
  20   4   5        3.76        1.44    124.07 o 
  22   4   5    11643.92    12609.59    377.00 o 
 -21   5   5       44.62      -76.72    130.93 o 
 -19   5   5      691.69      693.01    138.09 o 
 -17   5   5      415.29      142.10    110.52 o 
 -15   5   5     8242.32     8864.94    262.01 o 
 -13   5   5      475.51      527.74    109.19 o 
 -11   5   5     3995.07     4448.94    138.20 o 
  -9   5   5     1583.16     1646.55     83.68 o 
  -7   5   5    15061.02    15647.11    221.19 o 
  -5   5   5    34947.25    35242.93    339.99 o 
  -3   5   5     2186.06     2626.13     84.81 o 
  -1   5   5     3444.71     4182.30     97.18 o 
   1   5   5     1723.92     1938.48     93.94 o 
   3   5   5     7796.77     8115.49    186.34 o 
   5   5   5       86.38      374.65     53.64 o 
   7   5   5     4247.93     4293.10    112.43 o 
   9   5   5        3.61       21.46     43.59 o 
  11   5   5     3770.45     4278.23    210.18 o 
  13   5   5     2428.07     2600.86    303.48 o 
  15   5   5    14275.46    13947.91    280.01 o 
  17   5   5     6009.70     5665.18    200.04 o 
  19   5   5      530.79      459.33    117.10 o 
  21   5   5      365.93      916.10    242.09 o 
 -20   6   5     1082.89     1284.06    178.97 o 
 -18   6   5      111.12      133.67    122.19 o 
 -16   6   5      103.74      289.03    113.92 o 
 -14   6   5     2878.47     3780.17    195.37 o 
 -12   6   5    66930.07    65672.66   1287.28 o 
 -10   6   5      178.99      941.83    111.43 o 
  -8   6   5     8459.70     8548.67    163.91 o 
  -6   6   5       17.05      -17.23     42.52 o 
  -4   6   5    10000.83    10571.95    171.65 o 
  -2   6   5     1636.33     2727.72     96.03 o 
   0   6   5    87017.34    87684.08    774.80 o 
   2   6   5     9571.70     9852.38    188.26 o 
   4   6   5      343.76      532.12     66.54 o 
   6   6   5       64.82       83.00     50.86 o 
   8   6   5     2529.54     2790.01    120.48 o 
  10   6   5    49860.14    48311.42    630.67 o 
  12   6   5     9590.65    10512.02    281.69 o 
  14   6   5    11916.38    12108.53    309.78 o 
  16   6   5       89.62       87.24    107.52 o 
  18   6   5      136.15      128.70    205.14 o 
  20   6   5      415.92      657.17    166.99 o 
 -19   7   5    29192.43    29732.04    821.30 o 
 -17   7   5     2455.66     2643.23    284.63 o 
 -15   7   5    21686.26    22220.26    424.35 o 
 -13   7   5     2368.37     2686.04    396.54 o 
 -11   7   5    20078.59    20246.30    319.76 o 
  -9   7   5    12727.75    13802.96    229.57 o 
  -7   7   5    14056.18    14847.24    229.87 o 
  -5   7   5    26777.29    25995.29    307.67 o 
  -3   7   5    18498.29    19743.55    256.31 o 
  -1   7   5    52503.39    50723.79    469.80 o 
   1   7   5     5528.95     7109.07    215.95 o 
   3   7   5    36558.34    36194.34    427.93 o 
   5   7   5      687.91     1475.97    122.08 o 
   7   7   5    34221.38    33549.77    417.14 o 
   9   7   5     1773.43     2392.23    266.73 o 
  11   7   5    29539.89    28648.42    478.91 o 
  13   7   5     4947.66     4726.10    215.46 o 
  15   7   5    19654.14    20524.42    431.17 o 
  17   7   5     5134.78     5730.42    264.93 o 
  19   7   5    16985.96    16493.41    420.55 o 
 -18   8   5     9871.94    11992.90    711.75 o 
 -16   8   5    50847.10    52018.23    931.57 o 
 -14   8   5     1873.45     1764.16    204.88 o 
 -12   8   5    14902.68    15970.90    353.48 o 
  -8   8   5    89596.30    91157.53    864.45 o 
  -4   8   5    95706.94    95059.19    874.60 o 
  -2   8   5     7877.43     8837.49    203.35 o 
   0   8   5    13590.80    13397.42    250.75 o 
   2   8   5    36299.11    37041.11    522.14 o 
   4   8   5    58636.49    58652.86    623.40 o 
   6   8   5    77889.52    80170.66   1325.76 o 
   8   8   5    49507.85    49085.75    662.39 o 
  10   8   5    20285.49    19127.65    392.36 o 
  12   8   5     3876.04     4444.48    222.85 o 
  14   8   5    25623.36    24770.55    483.27 o 
  16   8   5     5173.16     6262.24    362.86 o 
 -15   9   5    30249.03    30361.27    639.34 o 
 -13   9   5     5901.62     7055.65    343.94 o 
 -11   9   5    24176.71    25013.34    533.04 o 
  -9   9   5    14811.76    15948.62    347.78 o 
  -7   9   5    18819.24    19813.33    619.22 o 
  -5   9   5    28348.59    30027.96    474.00 o 
  -3   9   5    14681.18    16104.92    471.70 o 
  -1   9   5    27858.76    28126.57    396.33 o 
   1   9   5     1753.61     3125.65    212.01 o 
   3   9   5    37696.12    36765.71    474.55 o 
   7   9   5    30450.87    29762.75    502.35 o 
   9   9   5     1070.64     1942.71    293.12 o 
  11   9   5    23973.24    23269.12    461.22 o 
  13   9   5     3455.85     4013.54    464.93 o 
  15   9   5    21914.70    21208.36    472.99 o 
 -12  10   5     4617.77     5105.14    379.23 o 
 -10  10   5      413.94      620.54    211.70 o 
  -8  10   5     3419.12     3745.62    207.33 o 
  -6  10   5      546.74     1030.61    148.60 o 
  -4  10   5     7108.81     7124.06    245.12 o 
  -2  10   5     1994.47     2317.68    171.26 o 
   0  10   5     5751.26     5837.80    199.92 o 
   2  10   5     7199.50     7098.34    217.12 o 
   4  10   5     4808.75     4754.02    191.74 o 
   6  10   5     7947.36     7596.22    263.32 o 
   8  10   5      896.93     1030.72    149.19 o 
  10  10   5     1818.29     2217.15    195.52 o 
  12  10   5      570.36      492.76    151.69 o 
  -9  11   5      771.07      329.24    218.41 o 
  -7  11   5     1772.63     1768.59    200.17 o 
  -5  11   5     2830.12     3337.39    239.66 o 
  -3  11   5      101.90      192.79    150.10 o 
  -1  11   5    18506.65    18260.60    398.77 o 
   1  11   5      269.91      696.34    140.92 o 
   3  11   5       52.14      241.81    105.41 o 
   5  11   5      677.09     1180.79    135.35 o 
   7  11   5     4481.97     4515.59    246.17 o 
   9  11   5     1485.27     1509.63    184.73 o 
 -24   0   6    69320.62    70782.91   1978.53 o 
 -22   0   6       89.33       26.12    300.37 o 
 -20   0   6    53883.98    54158.19   1576.94 o 
 -18   0   6       53.97       18.11    163.24 o 
 -16   0   6    27157.63    27039.62    485.99 o 
 -14   0   6    17240.79    16520.17    346.29 o 
 -12   0   6   177454.09   165028.61   1695.39 o 
 -10   0   6    71579.88    63792.39    973.56 o 
  -8   0   6     2675.51     2477.71    113.15 o 
  -6   0   6      835.82     1435.67    124.46 o 
  -4   0   6    13661.54    15022.26    230.16 o 
  -2   0   6   470778.19   477274.72   4977.25 o 
   0   0   6   171629.84   174576.53   1678.58 o 
   2   0   6   341748.19   355431.41   3284.01 o 
   4   0   6    15906.34    17647.37    267.70 o 
   6   0   6     3232.88     2539.82    108.02 o 
   8   0   6     4716.44     4485.89    150.81 o 
  10   0   6   230155.34   219435.67   2134.23 o 
  12   0   6    40079.17    40664.31    538.70 o 
  14   0   6    46181.50    42863.02   1090.47 o 
  16   0   6     6022.96     6618.68    324.33 o 
  18   0   6     2345.43     2535.03    257.19 o 
  20   0   6    32696.19    32756.71    802.34 o 
  22   0   6    39553.77    40189.16    946.32 o 
  24   0   6    36188.36    34349.64    909.99 o 
 -23   1   6    25574.18    25619.86   1081.15 o 
 -21   1   6    46188.69    45945.81    750.23 o 
 -19   1   6    20611.65    21075.13    483.56 o 
 -17   1   6    51060.32    51869.98    587.38 o 
 -15   1   6     9430.84     9079.87    188.67 o 
 -13   1   6   129006.24   124089.22    955.93 o 
 -11   1   6     9439.22     9436.70    165.21 o 
  -9   1   6   118753.75   107908.79    809.16 o 
  -7   1   6    12926.79    13850.13    173.69 o 
  -5   1   6    67604.03    64894.85    541.73 o 
  -3   1   6      262.05      777.04    130.60 o 
  -1   1   6   326802.19   332863.94   3669.88 o 
   1   1   6    48257.92    51941.18    407.46 o 
   3   1   6   104271.34   104137.80    744.10 o 
   5   1   6     4130.74     4465.48    114.37 o 
   7   1   6    54691.81    55114.89    448.82 o 
   9   1   6    78792.84    76921.56    601.59 o 
  11   1   6    29939.39    30010.38    354.93 o 
  13   1   6    40907.14    40468.13    453.83 o 
  15   1   6    11883.83    11855.74    247.71 o 
  17   1   6    18252.11    18938.81    385.08 o 
  19   1   6     2485.88     2840.07    195.10 o 
  21   1   6    48306.88    48576.77    732.57 o 
  23   1   6      578.64      413.66    168.43 o 
 -24   2   6     1066.85     1521.63    229.63 o 
 -22   2   6       58.10      119.44    231.31 o 
 -20   2   6    22820.89    24355.39    526.85 o 
 -18   2   6     2959.57     3477.78    173.35 o 
 -16   2   6     5006.57     5861.12    476.20 o 
 -14   2   6     4388.79     4401.44    194.19 o 
 -12   2   6     1024.10      942.63     75.75 o 
 -10   2   6    20875.78    20601.52    246.93 o 
  -8   2   6     9236.16     8160.21    138.02 o 
  -6   2   6    17358.61    17262.53    265.33 o 
  -4   2   6     3639.39     3476.66     91.23 o 
  -2   2   6     6268.87     5126.31     99.50 o 
   0   2   6     8864.29     8901.56    132.00 o 
   2   2   6      347.68      479.44     42.80 o 
   4   2   6       17.94      -10.32     24.64 o 
   6   2   6    14796.24    15433.95    185.18 o 
   8   2   6       12.00      -36.50     36.65 o 
  10   2   6     9644.01    10128.92    187.72 o 
  12   2   6      950.36     1028.76     93.08 o 
  14   2   6      635.19      678.15     85.35 o 
  16   2   6       42.73      250.65     84.12 o 
  18   2   6    17636.63    18003.47    389.62 o 
  20   2   6     7725.16     8296.72    338.36 o 
  22   2   6      864.28      748.81    166.16 o 
 -23   3   6      248.35      149.77    173.34 o 
 -21   3   6     1282.71     1649.69    234.93 o 
 -19   3   6     1843.11     2188.11    174.18 o 
 -17   3   6    19458.76    20529.62    776.62 o 
 -15   3   6      171.25      126.44     93.61 o 
 -13   3   6      371.66      462.52     66.14 o 
 -11   3   6     1060.17      973.92     72.14 o 
  -9   3   6      288.02      540.82     79.13 o 
  -7   3   6      281.83      361.54     65.71 o 
  -5   3   6    20186.59    21077.41    343.79 o 
  -3   3   6       33.11      100.18     44.61 o 
  -1   3   6     6078.10     6790.14    117.53 o 
   1   3   6     1969.54     2366.82    106.09 o 
   3   3   6     5962.17     5489.47    116.73 o 
   5   3   6    22412.37    22706.79    270.30 o 
   7   3   6     2433.12     2230.32    125.02 o 
   9   3   6      124.32      159.97     49.96 o 
  11   3   6     2739.26     2870.17    119.87 o 
  13   3   6      708.15      931.55     91.22 o 
  15   3   6     2485.50     2693.48    141.12 o 
  17   3   6     8858.53    10233.11    321.17 o 
  19   3   6     2257.35     2131.25    183.63 o 
  21   3   6      292.61      517.85    149.57 o 
  23   3   6       45.69      -14.41    140.98 o 
 -22   4   6       47.02      418.60    179.70 o 
 -20   4   6    43040.11    43914.93    637.89 o 
 -18   4   6      761.41      810.73    165.88 o 
 -16   4   6    47073.68    44186.50    609.79 o 
 -14   4   6     9030.00     8916.88    210.90 o 
 -12   4   6    15646.37    15269.49    221.30 o 
 -10   4   6    26663.45    26470.47    572.14 o 
  -8   4   6    36070.33    36241.45    347.35 o 
  -6   4   6    60814.15    62686.02    571.94 o 
  -4   4   6    35027.03    34405.02    670.00 o 
  -2   4   6    22344.66    21687.75    222.54 o 
   0   4   6    14368.50    13689.33    205.40 o 
   2   4   6    29685.58    27761.68    310.16 o 
   4   4   6     5451.95     5654.96    189.38 o 
   6   4   6    93559.95    92632.08    793.04 o 
   8   4   6      849.02     1515.33     88.76 o 
  10   4   6    36125.45    35311.46    409.47 o 
  12   4   6     1898.87     1996.34    112.23 o 
  14   4   6    19739.19    20591.79    326.46 o 
  16   4   6     2635.98     3086.91    161.07 o 
  18   4   6    21337.34    21783.74    371.83 o 
  20   4   6     6247.19     6985.70    273.98 o 
  22   4   6     6848.64     7412.75    303.93 o 
 -21   5   6    25374.54    24982.22    482.31 o 
 -19   5   6     9275.22     8682.11    280.10 o 
 -17   5   6    18610.47    17740.89    366.90 o 
 -15   5   6    11875.47    11435.59    285.41 o 
 -13   5   6   127014.18   122079.16   1205.50 o 
 -11   5   6     9589.03    11080.14    373.23 o 
  -9   5   6    62205.16    63184.25    545.14 o 
  -7   5   6      739.89      991.62     65.37 o 
  -5   5   6    32798.06    32267.75    348.11 o 
  -3   5   6    10579.57    13026.11    261.11 o 
  -1   5   6   316853.78   308018.53   2694.38 o 
   1   5   6    50669.09    54823.73    526.40 o 
   3   5   6    87831.15    86575.54   1353.98 o 
   5   5   6     8585.77     8944.44    174.52 o 
   7   5   6    12801.16    12129.72    209.21 o 
   9   5   6    68706.24    67534.38    574.09 o 
  11   5   6    49549.50    49250.99    537.61 o 
  13   5   6    90524.82    89041.94    851.87 o 
  15   5   6     5097.59     5644.72    230.15 o 
  17   5   6    11962.76    12519.92    279.66 o 
  19   5   6       57.84      207.77    129.50 o 
  21   5   6    42543.86    41283.13    836.52 o 
 -20   6   6    40274.96    39881.54    631.26 o 
 -18   6   6      827.51      623.02    140.46 o 
 -16   6   6    25382.69    25044.89    445.98 o 
 -14   6   6    12792.85    13302.96    311.22 o 
 -12   6   6    81630.88    81561.24    896.20 o 
 -10   6   6    33886.44    35200.35    427.07 o 
  -8   6   6    37095.82    38300.47    425.50 o 
  -6   6   6    17096.32    18416.52    239.00 o 
  -4   6   6    16877.79    17897.90    295.43 o 
  -2   6   6   139967.59   139521.30   1024.44 o 
   0   6   6    21060.06    23860.15    776.61 o 
   2   6   6   114348.51   113274.62   1098.39 o 
   4   6   6     4874.54     5257.72    211.04 o 
   6   6   6    32110.41    32059.62    387.18 o 
  10   6   6   106197.40   101538.90   1075.81 o 
  12   6   6     4863.29     5447.09    217.37 o 
  14   6   6    33007.34    33101.85    535.60 o 
  16   6   6     3308.85     3402.87    347.78 o 
  18   6   6    10125.47    10560.47    360.85 o 
  20   6   6    22932.83    22754.90    492.42 o 
 -19   7   6    10830.84    11705.54    411.04 o 
 -17   7   6    11125.79    11281.08    320.94 o 
 -15   7   6     1726.60     2163.35    204.52 o 
 -13   7   6    16128.56    15752.58    373.23 o 
 -11   7   6      238.63      577.39    108.50 o 
  -9   7   6    43302.71    43681.55    566.14 o 
  -7   7   6      141.25     1014.04    142.81 o 
  -5   7   6    23902.29    24307.73    319.85 o 
  -3   7   6     3657.47     4511.81    140.29 o 
  -1   7   6    12324.04    12641.54    228.06 o 
   1   7   6     7616.61     7753.40    234.67 o 
   3   7   6    12734.38    12508.90    269.73 o 
   5   7   6     1028.92     1800.41    129.47 o 
   7   7   6    29942.41    29732.58    390.66 o 
   9   7   6    16970.55    16341.36    343.39 o 
  11   7   6     3773.79     4123.81    205.38 o 
  13   7   6     5397.48     4891.78    226.79 o 
  15   7   6     1398.52     1287.11    162.79 o 
  17   7   6    13864.79    13736.87    373.33 o 
  19   7   6      928.35      904.85    177.98 o 
 -16   8   6     5067.58     5457.78    254.89 o 
 -14   8   6      159.45       98.91    119.47 o 
 -12   8   6     2538.45     2841.49    219.81 o 
 -10   8   6     2260.58     2383.29    160.62 o 
  -8   8   6     1142.23     1335.81    130.34 o 
  -6   8   6     8982.08     9406.44    289.35 o 
  -4   8   6      884.72     1007.96     98.91 o 
  -2   8   6     5488.13     5560.23    167.06 o 
   0   8   6       95.00      451.92     79.93 o 
   2   8   6     1367.60     1406.12    108.50 o 
   4   8   6      758.55      856.82    116.34 o 
   6   8   6    11540.59    11373.56    244.70 o 
   8   8   6      105.07      257.96    105.12 o 
  10   8   6     4676.43     4651.12    212.72 o 
  12   8   6      337.12      333.14    119.48 o 
  14   8   6      253.52      192.44    124.60 o 
  16   8   6      772.41      615.18    160.34 o 
 -15   9   6     2515.40     2696.41    251.79 o 
 -13   9   6      354.86      319.32    179.92 o 
 -11   9   6       38.91       74.11    205.69 o 
  -9   9   6     5929.91     6747.66    290.29 o 
  -7   9   6     1046.39     1992.62    277.39 o 
  -5   9   6    43432.39    42725.14    595.24 o 
  -3   9   6     2458.91     3070.11    206.41 o 
  -1   9   6      307.73      326.62     84.99 o 
   1   9   6       50.22      112.58     76.53 o 
   3   9   6    13693.34    13963.12    320.17 o 
   5   9   6    16085.47    17436.14    368.83 o 
   7   9   6    11284.12    11336.38    353.24 o 
   9   9   6      552.64      553.47    124.56 o 
  11   9   6      395.94      390.96    131.14 o 
  13   9   6     2675.35     2496.17    206.33 o 
  15   9   6     1574.04     1618.60    195.87 o 
 -12  10   6    30693.45    32047.91   1338.61 o 
 -10  10   6    11277.92    12574.28   1250.45 o 
  -8  10   6    22882.55    22868.56    435.91 o 
  -6  10   6    18264.20    20247.32    713.96 o 
  -4  10   6    14948.59    15562.91    396.09 o 
  -2  10   6    33038.55    32839.90    526.19 o 
   0  10   6     8897.40    10037.27    285.74 o 
   2  10   6    45501.08    45652.83    568.53 o 
   6  10   6    34501.03    33172.57    554.61 o 
   8  10   6       16.15      830.51    142.99 o 
  10  10   6    41993.31    40351.27    651.18 o 
  -5  11   6    21136.19    21886.46    593.76 o 
  -3  11   6     7284.72     9524.73    295.96 o 
  -1  11   6    43767.93    44256.00    655.59 o 
   1  11   6     6828.32     8815.52    288.35 o 
   3  11   6    35156.91    34757.07    686.36 o 
   5  11   6     7698.04     7355.33    280.78 o 
   7  11   6     9664.36     9265.16    313.53 o 
 -23   1   7      254.74      104.25    177.24 o 
 -21   1   7    12090.63    12798.35    815.71 o 
 -19   1   7     2151.64     2002.96    148.79 o 
 -17   1   7    27384.70    27887.74    364.87 o 
 -15   1   7    10769.65    10522.64    206.34 o 
 -13   1   7   103419.73   103491.86    830.06 o 
 -11   1   7    12271.15    11667.97    188.15 o 
  -9   1   7    36168.14    33317.56    378.65 o 
  -7   1   7     5863.87     5068.84    105.04 o 
  -5   1   7     7096.80     7151.75    135.33 o 
  -3   1   7    72327.97    71117.48    599.66 o 
  -1   1   7    37307.68    39601.86    352.37 o 
   1   1   7   167241.08   169925.28   1234.85 o 
   3   1   7     1312.54     2498.65    129.95 o 
   5   1   7    21679.31    21654.58    228.70 o 
   7   1   7      124.90      142.62     35.31 o 
   9   1   7    22809.26    21716.19    243.57 o 
  11   1   7      436.69      640.18     55.04 o 
  13   1   7    63137.79    62230.06    620.99 o 
  15   1   7     4920.04     5103.79    203.43 o 
  17   1   7     7368.26     7986.72    259.11 o 
  19   1   7     1364.78     1758.79    177.63 o 
  21   1   7    10973.98    12010.77    354.23 o 
  23   1   7     6227.63     6313.92    303.93 o 
 -22   2   7     9014.89     9115.52    360.49 o 
 -20   2   7    30336.08    30531.46    509.88 o 
 -18   2   7    71247.95    69835.85    744.10 o 
 -16   2   7    40195.95    40034.67    444.77 o 
 -14   2   7    44087.48    44384.95    739.98 o 
 -12   2   7     3641.37     3283.72    115.45 o 
 -10   2   7    31930.37    29836.91    345.90 o 
  -8   2   7      637.44      827.84     60.88 o 
  -6   2   7   243184.09   233542.44   1737.33 o 
  -4   2   7     7468.34     7627.60    139.06 o 
  -2   2   7    64735.66    62682.91    540.56 o 
   0   2   7      388.81      798.56    168.01 o 
   2   2   7    79158.40    77795.10    653.90 o 
   4   2   7    57928.13    57455.23    463.12 o 
   6   2   7   118042.69   116878.31    853.65 o 
   8   2   7    45697.42    45364.06    404.20 o 
  10   2   7     5073.90     4291.49    130.39 o 
  12   2   7    22913.34    22462.49    315.39 o 
  14   2   7     4006.18     4334.64    151.06 o 
  16   2   7    93862.54    95185.73    903.89 o 
  18   2   7     3851.77     4518.97    223.64 o 
  20   2   7    26138.74    26967.68    513.55 o 
  22   2   7      169.83      166.85    144.41 o 
 -23   3   7      178.37       46.97    170.46 o 
 -21   3   7    38169.32    36695.38    698.61 o 
 -19   3   7     1575.66     1464.17    238.45 o 
 -17   3   7   186433.31   179889.89   2500.44 o 
 -15   3   7    11773.99    11874.74    273.97 o 
 -13   3   7    45458.41    43606.20    518.78 o 
 -11   3   7     3658.94     3542.12    122.80 o 
  -9   3   7   101307.54    98603.94    839.94 o 
  -7   3   7   161324.69   156560.59   1226.43 o 
  -5   3   7   222064.53   224364.58   1675.06 o 
  -3   3   7   161697.69   160806.03   1229.66 o 
  -1   3   7    35327.70    37519.29    431.29 o 
   1   3   7    98540.73    98993.53    809.66 o 
   3   3   7    44797.19    48305.14    460.31 o 
   5   3   7   435189.62   431807.09   3120.32 o 
   7   3   7    10465.00    11970.51    233.89 o 
   9   3   7    72100.87    69359.57    647.89 o 
  11   3   7      177.31      150.73     57.81 o 
  13   3   7    65509.85    64502.62    657.17 o 
  15   3   7    30732.17    31402.62    422.66 o 
  17   3   7   139406.70   137993.41   1680.47 o 
  19   3   7    15604.92    15804.70    383.60 o 
  21   3   7    17933.96    17305.85    420.60 o 
  23   3   7     4778.08     4643.80    429.11 o 
 -22   4   7     3661.39     3723.42    282.12 o 
 -20   4   7     5427.36     5922.00    246.74 o 
 -18   4   7    16706.38    16268.31    356.70 o 
 -16   4   7    14443.84    15063.82    325.40 o 
 -14   4   7    52490.01    53210.61    652.61 o 
 -12   4   7     3001.30     3137.35    147.88 o 
 -10   4   7    26189.27    26204.71    334.14 o 
  -8   4   7     1183.59     1559.75     90.60 o 
  -6   4   7    57742.45    56614.22    536.40 o 
  -4   4   7     3650.78     4147.59    113.81 o 
  -2   4   7    40098.45    38413.40    564.04 o 
   0   4   7      147.88      472.58     52.28 o 
   2   4   7    26233.88    24051.68    289.04 o 
   4   4   7    25479.99    23734.68    293.18 o 
   6   4   7     3604.96     3997.46    280.90 o 
   8   4   7     8119.23     8229.03    146.33 o 
  10   4   7     9460.49     9952.17    243.48 o 
  12   4   7    26490.77    26737.29    409.85 o 
  14   4   7     6860.92     8224.50    209.60 o 
  16   4   7    41617.66    41383.12    523.65 o 
  18   4   7      416.93      426.05    108.27 o 
  20   4   7     2448.36     2435.27    202.85 o 
  22   4   7     1024.49     1330.78    192.22 o 
 -21   5   7      607.70     1027.22    174.66 o 
 -19   5   7      370.43      270.98    136.13 o 
 -17   5   7    19244.13    18547.20    458.99 o 
 -15   5   7     1617.27     2030.61    181.86 o 
 -13   5   7    11210.86    11814.87    488.21 o 
 -11   5   7      503.40      756.11     89.98 o 
  -9   5   7     5223.65     5041.09    149.34 o 
  -7   5   7    14879.42    14292.88    232.26 o 
  -5   5   7     3016.12     3500.69    117.61 o 
  -3   5   7    10895.60    11040.72    160.87 o 
  -1   5   7       55.84      311.50     51.13 o 
   1   5   7    10535.95    10539.25    264.51 o 
   3   5   7     2847.97     3384.37    115.93 o 
   5   5   7    49433.33    49134.31    503.02 o 
   7   5   7     1175.42     1552.08     92.10 o 
   9   5   7     4867.43     5107.85    125.53 o 
  11   5   7     2738.98     2889.47    136.28 o 
  13   5   7     8222.57     8497.03    230.37 o 
  15   5   7     5674.87     6132.60    235.03 o 
  17   5   7     1186.01     1358.67    156.19 o 
  19   5   7     1177.28     1162.03    161.82 o 
  21   5   7      876.98      724.81    207.15 o 
 -20   6   7     1952.19     2363.77    295.95 o 
 -18   6   7      634.69      422.89    138.30 o 
 -16   6   7     3226.99     3170.17    198.96 o 
 -14   6   7    30893.67    29562.70    742.42 o 
 -12   6   7    10588.29    11049.93    237.93 o 
 -10   6   7    48144.02    48725.32    535.13 o 
  -8   6   7      321.27      436.70    105.54 o 
  -6   6   7      536.68      446.67     59.38 o 
  -4   6   7       56.75      175.51     48.07 o 
  -2   6   7    82186.66    81375.32    735.84 o 
   0   6   7     9276.96    10549.89    198.81 o 
   2   6   7    50118.35    49779.66    661.77 o 
   4   6   7       87.57      118.32     53.12 o 
   6   6   7      805.67      795.12     79.98 o 
   8   6   7     7913.21     8267.08    191.05 o 
  10   6   7    27353.29    26554.99    444.66 o 
  12   6   7    34796.10    32422.78    518.88 o 
  14   6   7     6739.26     6301.46    241.04 o 
  16   6   7      103.42      220.52    120.07 o 
  18   6   7      518.66      295.57    153.32 o 
  20   6   7     5141.78     5125.67    410.86 o 
 -19   7   7      934.31     1291.94    187.49 o 
 -17   7   7    27681.38    27129.93    497.61 o 
 -15   7   7     1497.25     1574.42    206.62 o 
 -13   7   7    36790.70    36674.86    555.82 o 
 -11   7   7     6512.67     7237.23    202.45 o 
  -9   7   7    23342.92    23790.51    351.72 o 
  -7   7   7    18049.86    18147.57    323.10 o 
  -5   7   7    11318.39    11611.58    309.90 o 
  -3   7   7    39136.66    38500.43    495.43 o 
  -1   7   7     8099.40     8735.22    190.91 o 
   1   7   7    47621.09    47129.91    512.94 o 
   3   7   7     3759.36     4533.89    148.87 o 
   5   7   7    33612.99    32828.52    414.32 o 
   7   7   7     1602.70     2046.49    119.00 o 
   9   7   7    32001.91    31622.97    549.47 o 
  11   7   7     2179.44     2910.03    185.44 o 
  13   7   7    15443.97    15130.87    360.19 o 
  15   7   7     4748.03     4667.26    238.05 o 
  17   7   7    19120.33    18938.39    438.97 o 
  19   7   7     8412.91     7470.08    666.04 o 
 -16   8   7    19029.91    21025.64    524.09 o 
 -14   8   7    26994.80    27440.89    496.91 o 
 -12   8   7     2206.93     2171.67    174.66 o 
 -10   8   7    54918.07    56047.82    704.42 o 
  -6   8   7   180345.16   173800.86   1892.69 o 
  -2   8   7    65977.55    65244.66    750.09 o 
   0   8   7     2574.23     3312.70    193.82 o 
   2   8   7    56153.90    54977.12    597.51 o 
   4   8   7    30579.71    30904.26    474.19 o 
   6   8   7   121435.97   119903.70   1082.18 o 
   8   8   7    37099.76    36743.82    563.53 o 
  10   8   7    22421.35    21920.05    433.00 o 
  12   8   7    20425.89    19054.81    413.27 o 
  14   8   7     7300.82     7263.12    278.57 o 
  16   8   7    58686.84    56051.23    834.11 o 
 -15   9   7      939.99     1463.84    313.70 o 
 -13   9   7    31002.56    30970.66    630.00 o 
 -11   9   7     8271.82     9163.58    337.13 o 
  -9   9   7    11569.40    12417.77    311.34 o 
  -7   9   7    23912.21    24271.66    971.06 o 
  -5   9   7    14209.32    15569.79    582.66 o 
  -3   9   7    20401.79    20659.21    526.12 o 
  -1   9   7    11398.90    12458.15    517.29 o 
   1   9   7    26935.96    26238.85    441.92 o 
   3   9   7     1862.74     3247.91    161.06 o 
   5   9   7    39153.52    38482.74    555.42 o 
   7   9   7     1179.94     1413.50    150.71 o 
   9   9   7    26218.29    24944.69    473.95 o 
  11   9   7      202.01      699.04    145.14 o 
  13   9   7    26906.95    25105.74    704.99 o 
  15   9   7     9576.86    10035.30    535.34 o 
 -12  10   7      641.62     1145.84    231.60 o 
 -10  10   7     4090.80     4617.95    293.80 o 
  -8  10   7      415.95      686.18    195.59 o 
  -6  10   7    11857.09    12119.92    370.62 o 
  -4  10   7      918.68     1315.94    179.36 o 
  -2  10   7     9259.69     8975.78    325.40 o 
   0  10   7     1083.99     1689.94    188.72 o 
   2  10   7     5489.34     5559.28    229.38 o 
   4  10   7     7897.63     8282.55    238.22 o 
   6  10   7     1914.91     1936.80    174.18 o 
   8  10   7     1514.09     1450.88    164.56 o 
  10  10   7     2527.06     2744.58    211.22 o 
  12  10   7     3098.16     2728.84    220.92 o 
  -7  11   7     1923.41     1689.86    208.64 o 
  -5  11   7     2344.88     2582.72    359.33 o 
  -3  11   7     1721.81     2255.97    230.11 o 
  -1  11   7     3433.75     4397.90    276.62 o 
   1  11   7     9713.88     9429.31    300.56 o 
   3  11   7      370.94      271.80    166.82 o 
   5  11   7     7866.50     6987.04    328.48 o 
   7  11   7       29.36      150.76    123.88 o 
 -22   0   8    95523.18    90391.87   2187.48 o 
 -20   0   8       78.09      -58.77    173.10 o 
 -18   0   8    16636.26    16450.80    401.94 o 
 -16   0   8      238.12      167.86    109.20 o 
 -14   0   8   180033.52   183546.03   2436.42 o 
 -12   0   8    72918.83    71862.45   1216.92 o 
 -10   0   8   221279.17   213099.17   3088.83 o 
  -8   0   8    43831.23    45768.59    580.72 o 
  -6   0   8     3744.48     2734.07    114.56 o 
  -4   0   8    73345.73    74627.71    814.52 o 
  -2   0   8   125447.14   123886.09   1254.72 o 
   0   0   8   585323.19   604632.56   5959.30 o 
   2   0   8    11743.18    13065.27    318.39 o 
   4   0   8    26835.89    25731.70    384.25 o 
   6   0   8     4468.70     5363.22    161.07 o 
   8   0   8   117390.27   112342.30   1186.30 o 
  10   0   8     3308.77     4376.14    282.91 o 
  12   0   8   256821.64   255193.53   2837.41 o 
  14   0   8     1302.55     1763.50    193.27 o 
  16   0   8    18578.40    19370.10    543.66 o 
  18   0   8     4374.49     4706.39    310.32 o 
  20   0   8    33276.26    33670.30    816.28 o 
  22   0   8    30957.16    31800.60    834.88 o 
 -23   1   8    17806.94    18506.49    516.38 o 
 -21   1   8    30943.12    31446.44    777.92 o 
 -19   1   8    21533.00    21266.93    370.60 o 
 -17   1   8    13048.25    12524.07    242.41 o 
 -15   1   8    33395.55    32263.84    383.14 o 
 -13   1   8    23742.88    24361.37    307.98 o 
 -11   1   8   166816.67   170316.28   1239.82 o 
  -9   1   8    11349.89    11526.66    243.35 o 
  -7   1   8    91492.80    88948.64    683.84 o 
  -5   1   8      115.84      222.41     73.60 o 
  -3   1   8   235410.05   232072.14   1721.31 o 
  -1   1   8    63452.59    70214.97    543.95 o 
   1   1   8   287843.38   293032.16   1951.34 o 
   3   1   8    16903.79    20570.87    224.14 o 
   5   1   8    75877.46    73053.61    574.23 o 
   7   1   8    15098.23    14810.32    192.65 o 
   9   1   8    77550.26    78097.09    626.48 o 
  11   1   8    97525.82    98112.48    767.97 o 
  13   1   8    26292.39    26643.83    354.46 o 
  15   1   8    42864.82    43013.97    599.76 o 
  17   1   8    12952.19    12933.64    339.30 o 
  19   1   8    75957.77    76665.64    954.02 o 
  21   1   8      449.80      301.28    146.05 o 
  23   1   8    28607.65    29371.64    581.23 o 
 -22   2   8    11116.65    10060.16    378.20 o 
 -20   2   8       11.16      163.66    125.61 o 
 -18   2   8    17221.44    17255.81    409.16 o 
 -16   2   8       66.03      101.72     78.57 o 
 -14   2   8     2234.83     2230.20    114.15 o 
 -12   2   8     3920.13     3754.45    122.24 o 
 -10   2   8     7575.03     7118.13    194.68 o 
  -8   2   8    14075.69    14342.00    224.34 o 
  -6   2   8    20683.84    19757.86    322.05 o 
  -4   2   8    12193.56    11805.94    182.54 o 
  -2   2   8    12770.03    12454.29    181.82 o 
   0   2   8    14553.11    13515.30    163.01 o 
   2   2   8     4329.34     4438.56     93.40 o 
   4   2   8    14252.07    12857.66    180.01 o 
   6   2   8     6669.95     6551.65    125.06 o 
   8   2   8    40881.52    40380.80    380.42 o 
  10   2   8     4867.67     5239.91    145.24 o 
  12   2   8     6906.96     6839.47    175.14 o 
  14   2   8      804.96      738.18     90.14 o 
  16   2   8    19976.45    20460.95    622.05 o 
  18   2   8     2397.04     2796.17    194.10 o 
  20   2   8    14017.93    14044.76    370.73 o 
  22   2   8     3519.49     3907.06    253.40 o 
 -23   3   8       32.26     -165.26    165.26 o 
 -21   3   8      107.94      300.03    138.69 o 
 -19   3   8     5344.08     5231.84    231.02 o 
 -17   3   8      798.02     1029.66    175.41 o 
 -15   3   8     2279.80     2428.24    184.88 o 
 -13   3   8      145.95       32.90     66.50 o 
 -11   3   8      961.80     1039.79     76.78 o 
  -9   3   8     5634.26     5714.36    150.53 o 
  -7   3   8    38919.62    37115.66    681.02 o 
  -5   3   8        8.02      192.89     54.33 o 
  -3   3   8     8681.75     8327.03    212.72 o 
  -1   3   8        2.03      -40.71     40.71 o 
   1   3   8      356.57      473.66     51.36 o 
   3   3   8      222.66      366.66     71.08 o 
   5   3   8    18780.32    17904.31    249.76 o 
   7   3   8     1634.96     1819.82     78.56 o 
   9   3   8      567.95      700.71     73.79 o 
  11   3   8     1424.70     1663.74    107.61 o 
  13   3   8      536.66      673.22     87.23 o 
  15   3   8     8860.56     9512.36    232.00 o 
  17   3   8     4212.43     4616.71    186.50 o 
  19   3   8     5996.80     7143.37    277.49 o 
  21   3   8       78.02      -30.27    129.91 o 
 -22   4   8    20040.87    20302.93    532.68 o 
 -20   4   8       34.65      -14.32    124.81 o 
 -18   4   8    48232.56    47288.43    654.72 o 
 -16   4   8      110.14      561.22    123.18 o 
 -14   4   8    28688.40    28437.01    395.03 o 
 -12   4   8     2497.97     2663.83    127.44 o 
 -10   4   8    35461.25    32932.60    393.72 o 
  -8   4   8    21911.55    22019.37    297.39 o 
  -6   4   8    58693.71    56185.95    543.06 o 
  -4   4   8    58582.91    57881.68    544.06 o 
  -2   4   8    23547.43    23949.62    340.65 o 
   0   4   8    59745.66    60642.55    559.70 o 
   2   4   8    26833.17    26856.21    317.53 o 
   4   4   8    95923.29    95990.73    827.73 o 
   6   4   8    10333.43    10966.84    318.97 o 
   8   4   8    69677.99    70581.91    670.29 o 
  10   4   8      563.50     1036.04     86.71 o 
  12   4   8    37087.42    36925.02    450.00 o 
  14   4   8     3032.39     3134.19    152.26 o 
  16   4   8    54391.82    54022.66    783.75 o 
  18   4   8     5607.92     5094.23    242.81 o 
  20   4   8    24750.66    24146.83    608.39 o 
  22   4   8     5388.32     5576.64    360.41 o 
 -21   5   8    24744.53    23594.81    475.84 o 
 -19   5   8    10036.78    10500.04    321.39 o 
 -17   5   8     9002.11     8898.66    273.96 o 
 -15   5   8    60506.61    60752.35    748.63 o 
 -13   5   8    29087.96    30277.91    712.53 o 
 -11   5   8   200899.77   196840.38   1569.08 o 
  -9   5   8     6700.59     7539.94    198.70 o 
  -7   5   8    52654.56    49922.02    516.34 o 
  -5   5   8     1873.76     2501.17    141.12 o 
  -3   5   8   165664.45   165474.31   1302.62 o 
   1   5   8   252666.03   250164.62   1938.88 o 
   3   5   8    17864.99    20492.39    395.90 o 
   5   5   8    26886.97    26390.31    337.88 o 
   7   5   8    12991.22    12997.10    231.41 o 
   9   5   8    54186.50    53779.36    564.18 o 
  11   5   8    89370.52    88625.77    977.68 o 
  13   5   8    40514.97    38751.12    927.32 o 
  15   5   8    41690.38    39984.46    603.28 o 
  17   5   8     1397.88     1402.17    159.65 o 
  19   5   8    29299.38    28418.72   1021.70 o 
  21   5   8     2342.11     2706.81    362.50 o 
 -20   6   8      549.12      602.51    166.13 o 
 -18   6   8    22339.52    21887.86    442.95 o 
 -16   6   8      716.48      913.32    144.19 o 
 -14   6   8    61693.38    61018.73    759.54 o 
 -12   6   8    31501.07    32771.89    498.47 o 
 -10   6   8    94103.67    94022.62   1135.51 o 
  -8   6   8    29585.63    30098.90    387.37 o 
  -6   6   8    30638.86    29860.50    375.85 o 
  -4   6   8    44602.51    43332.06    467.77 o 
  -2   6   8    48888.47    48884.05    764.84 o 
   0   6   8   125698.71   125487.77   1056.60 o 
   2   6   8    22667.78    22822.24    380.62 o 
   4   6   8    33602.29    31937.35    392.95 o 
   6   6   8      772.59     1477.78     96.66 o 
   8   6   8    80474.66    78937.30    792.58 o 
  10   6   8     1951.31     3279.85    322.33 o 
  12   6   8   100985.50    98288.27   1089.30 o 
  14   6   8      496.91      972.46    139.13 o 
  16   6   8    20706.50    19046.63    419.54 o 
  18   6   8     5107.45     5346.33    289.16 o 
  20   6   8    21394.34    21569.09   1159.04 o 
 -17   7   8    10905.12    10936.24    325.60 o 
 -15   7   8     6588.95     6681.41    255.90 o 
 -13   7   8      832.12     1071.45    145.71 o 
 -11   7   8    26446.24    28020.55    457.62 o 
  -9   7   8      209.65      830.83    103.19 o 
  -7   7   8    26918.43    26757.07    580.58 o 
  -5   7   8      291.49     1017.41    163.99 o 
  -3   7   8    27347.51    25527.97    407.68 o 
  -1   7   8     4802.21     6146.90    166.33 o 
   1   7   8    33453.42    31449.99    397.96 o 
   3   7   8     3095.26     3868.63    145.21 o 
   5   7   8    51411.88    48540.68    543.09 o 
   7   7   8    17875.77    18315.66    488.47 o 
   9   7   8    23042.23    22897.30    420.90 o 
  11   7   8    24508.06    23864.94    448.05 o 
  13   7   8     1502.57     1632.43    188.50 o 
  15   7   8     5668.91     5758.62    251.82 o 
  17   7   8     5535.60     5183.14    263.81 o 
 -16   8   8     1593.73     1666.54    191.53 o 
 -14   8   8        9.25      -77.58    131.95 o 
 -12   8   8     2616.11     3087.40    235.61 o 
 -10   8   8      491.00      679.29    125.97 o 
  -8   8   8       56.31      384.71    110.86 o 
  -6   8   8     3285.37     4074.62    200.12 o 
  -4   8   8     1627.04     1839.90    149.36 o 
  -2   8   8     1855.81     2002.62    148.78 o 
   0   8   8     8127.19     7885.71    200.28 o 
   2   8   8      409.77      516.74     86.03 o 
   4   8   8     9845.28     9425.69    225.70 o 
   6   8   8      826.13     1474.73    119.19 o 
   8   8   8       59.12      226.64    103.98 o 
  10   8   8     1719.74     1660.52    159.62 o 
  12   8   8     3700.52     3629.87    218.06 o 
  14   8   8       65.35       36.92    121.34 o 
  16   8   8     1936.28     1979.76    205.10 o 
 -13   9   8      316.44      163.20    168.36 o 
 -11   9   8      255.47      328.18    159.45 o 
  -9   9   8     2480.18     3160.31    194.59 o 
  -7   9   8    45043.12    44594.69    822.80 o 
  -3   9   8     8307.99     7887.18    252.86 o 
  -1   9   8       12.55       29.81     91.22 o 
   1   9   8     1726.91     2014.07    156.71 o 
   3   9   8     4235.25     5033.75    185.17 o 
   5   9   8    50415.45    49263.37    631.82 o 
   7   9   8     9375.50     9752.23    292.63 o 
   9   9   8     5302.66     5427.98    240.64 o 
  11   9   8      236.51      105.55    118.87 o 
  13   9   8     1116.42     1168.06    171.38 o 
 -10  10   8    27858.06    28837.49    619.46 o 
  -8  10   8    16992.58    18043.35    395.89 o 
  -6  10   8    21595.56    22540.50    443.17 o 
  -4  10   8    33492.54    33751.64    550.40 o 
  -2  10   8    28185.22    27711.61    540.99 o 
   0  10   8    37904.64    38882.64    673.88 o 
   2  10   8    19829.35    22138.71    639.01 o 
   4  10   8    32202.82    30878.58    457.19 o 
   6  10   8      891.51     2022.39    181.37 o 
   8  10   8    22804.20    21896.54    458.95 o 
  -7  11   8    27152.81    27521.64    514.85 o 
  -5  11   8      721.88     1679.65    198.35 o 
  -3  11   8    36320.47    35393.02    616.84 o 
   1  11   8    52160.69    51601.98    738.70 o 
   3  11   8     3892.60     5571.46    255.39 o 
   5  11   8    18331.37    19739.67    529.87 o 
 -23   1   9    23522.75    25101.49    738.76 o 
 -21   1   9       37.85     -152.82    156.37 o 
 -19   1   9     2126.05     2801.18    199.81 o 
 -17   1   9     1256.02     1166.82    110.65 o 
 -15   1   9    29143.56    28866.67    363.01 o 
 -13   1   9     6216.87     6344.30    202.47 o 
 -11   1   9    70580.58    71793.19    617.34 o 
  -9   1   9    14516.30    16172.48    216.68 o 
  -7   1   9    28027.47    27479.70    285.23 o 
  -5   1   9    31007.18    32232.79    354.22 o 
  -3   1   9    59775.20    60114.96    548.91 o 
  -1   1   9    93509.64    95609.52    946.15 o 
   1   1   9    61696.48    64432.94    521.97 o 
   3   1   9    60834.02    60276.69    497.25 o 
   5   1   9     4116.21     4326.00    104.10 o 
   7   1   9    17578.70    18259.18    225.74 o 
   9   1   9    14289.55    14397.68    201.69 o 
  11   1   9    88582.58    90555.28    727.64 o 
  13   1   9      569.98      684.38     85.04 o 
  15   1   9    50503.64    50513.26    671.50 o 
  17   1   9     5907.33     5884.54    233.99 o 
  19   1   9     7766.39     8336.75    340.24 o 
  21   1   9     3139.98     3433.89    238.18 o 
  23   1   9    18232.62    19671.66    475.78 o 
 -22   2   9    12286.21    12356.38    416.90 o 
 -20   2   9    20646.20    20764.21    482.56 o 
 -18   2   9    38893.47    38639.57    573.06 o 
 -16   2   9    73449.23    71089.18    730.64 o 
 -14   2   9    16773.21    17517.51    267.62 o 
 -12   2   9    38286.70    37458.46    398.36 o 
 -10   2   9     8807.51     9047.74    267.20 o 
  -8   2   9   218966.66   214951.03   2108.75 o 
  -4   2   9   228522.03   227640.22   1712.12 o 
  -2   2   9     1294.47     2196.39     88.57 o 
   0   2   9    56365.35    55929.15    460.92 o 
   2   2   9    40235.16    41719.38    372.95 o 
   4   2   9   201448.02   199072.41   1499.20 o 
   6   2   9   124576.34   125702.45    929.27 o 
   8   2   9    82647.01    83315.98    749.39 o 
  10   2   9    23913.36    24397.17    283.76 o 
  12   2   9    27964.73    29223.44    381.81 o 
  14   2   9    68046.98    67220.34    692.20 o 
  16   2   9    35185.77    37260.55    567.27 o 
  18   2   9    72573.41    71177.27    899.41 o 
  20   2   9     7877.09     7746.47    291.36 o 
  22   2   9    13445.40    13820.28    392.46 o 
 -21   3   9      671.76      453.50    152.00 o 
 -19   3   9    99070.22    95077.44   1068.98 o 
 -17   3   9     1408.68     1319.49    150.13 o 
 -15   3   9   111867.07   105761.85   1257.92 o 
 -13   3   9     2715.22     2925.52    165.22 o 
 -11   3   9    64900.86    65926.32    658.67 o 
  -9   3   9    55310.68    54594.04    551.99 o 
  -7   3   9   314223.25   310560.56   2303.13 o 
  -5   3   9   249265.36   247237.91   1856.41 o 
  -3   3   9    98213.88   101736.19    846.60 o 
  -1   3   9    60234.10    62126.51    655.57 o 
   1   3   9    29860.10    32002.20    351.03 o 
   3   3   9   308876.91   305806.34   2268.72 o 
   5   3   9    45424.26    50313.25    867.28 o 
   7   3   9   263705.97   264786.19   1818.67 o 
   9   3   9     7031.77     7171.93    182.18 o 
  11   3   9    29788.50    31818.67    400.08 o 
  13   3   9     3426.99     3782.76    185.65 o 
  15   3   9   152301.78   151157.45   1484.94 o 
  17   3   9    22500.09    23078.35    448.77 o 
  19   3   9    88137.07    87653.51   1213.93 o 
  21   3   9     2982.91     2832.52    219.82 o 
 -22   4   9     6559.68     6582.47    276.45 o 
 -20   4   9     4010.80     4131.21    234.43 o 
 -18   4   9     8058.98     8125.76    269.07 o 
 -16   4   9    33071.88    33505.44    517.17 o 
 -14   4   9    12424.51    12745.09    253.89 o 
 -12   4   9    32728.35    32536.47    411.23 o 
 -10   4   9     1567.26     1907.16    109.63 o 
  -8   4   9    57414.44    56362.52    640.13 o 
  -6   4   9     1513.15     2414.02    200.75 o 
  -4   4   9    83491.91    80584.06    820.39 o 
  -2   4   9      865.41     1248.97     94.34 o 
   0   4   9    81464.58    81066.91    715.24 o 
   2   4   9     9074.38    10489.33    187.03 o 
   4   4   9    65769.70    64757.74    617.40 o 
   6   4   9    41593.39    41996.57    459.52 o 
   8   4   9    18191.26    18216.10    280.20 o 
  10   4   9    10006.99    10466.90    246.21 o 
  12   4   9    36501.03    36520.89    451.78 o 
  14   4   9    51992.56    52253.51    597.88 o 
  16   4   9     5091.11     5397.87    197.07 o 
  18   4   9    14491.81    13812.03    629.85 o 
  20   4   9     1599.83     1833.65    236.29 o 
 -21   5   9      305.36      460.69    162.07 o 
 -19   5   9     3352.42     3185.05    215.61 o 
 -17   5   9      755.11      649.47    138.61 o 
 -15   5   9    11544.57    10914.11    334.59 o 
 -13   5   9      957.78     1120.34    116.50 o 
 -11   5   9      895.72     1158.83    109.10 o 
  -9   5   9     1466.77     1626.82    107.78 o 
  -7   5   9     6752.04     6984.27    171.07 o 
  -5   5   9     8281.51     8112.50    175.98 o 
  -3   5   9    10171.35    10500.40    235.13 o 
  -1   5   9      722.98     1148.21     76.36 o 
   1   5   9    19301.40    18832.61    268.44 o 
   3   5   9    22365.59    21899.87    301.99 o 
   5   5   9       94.20      320.19     63.36 o 
   7   5   9    19918.74    19281.14    294.34 o 
   9   5   9        3.85       46.27     60.75 o 
  11   5   9     7003.53     7656.07    242.45 o 
  13   5   9      525.36      725.51    155.28 o 
  15   5   9    14689.44    14956.91    356.80 o 
  17   5   9      151.91      150.12    141.37 o 
  19   5   9      671.68      799.28    195.13 o 
 -20   6   9     2444.53     2054.98    217.17 o 
 -18   6   9      165.55       27.05    131.89 o 
 -16   6   9     1154.37     1271.00    157.08 o 
 -14   6   9     8281.25     8441.25    268.04 o 
 -12   6   9    46612.29    47139.75    631.57 o 
 -10   6   9     4125.16     4462.09    169.37 o 
  -8   6   9     1397.05     1344.31    108.43 o 
  -6   6   9      794.72      770.48     84.65 o 
  -4   6   9     9029.13     8707.92    226.69 o 
   0   6   9   113412.32   110943.48    962.24 o 
   2   6   9      830.74     1423.27     96.29 o 
   4   6   9     3993.48     3871.16    138.15 o 
   6   6   9     1598.95     1828.69    135.79 o 
   8   6   9    15601.00    15178.10    272.52 o 
  10   6   9    16026.00    16239.70    350.64 o 
  12   6   9    32458.90    32351.02    591.89 o 
  14   6   9     4869.29     5117.51    236.46 o 
  16   6   9     1764.49     1685.75    171.87 o 
  18   6   9      943.34      815.77    155.93 o 
 -17   7   9     2234.39     2230.63    200.45 o 
 -15   7   9    23397.49    23453.68    454.48 o 
 -13   7   9     6896.84     7331.38    256.88 o 
 -11   7   9    47717.64    47437.61    561.94 o 
  -9   7   9    16564.29    18109.77    411.10 o 
  -7   7   9    38144.90    37874.71    581.52 o 
  -5   7   9    22425.34    23384.48    399.19 o 
  -3   7   9    20673.24    20594.84    370.56 o 
  -1   7   9    45521.86    45598.23    506.53 o 
   1   7   9     4452.11     5832.71    167.95 o 
   3   7   9    52096.99    51877.87    567.56 o 
   5   7   9     2968.70     4101.45    156.72 o 
   7   7   9    67483.80    66519.18    693.49 o 
  11   7   9    49070.28    47440.73    678.62 o 
  13   7   9      459.98     1087.26    148.81 o 
  15   7   9    30869.61    28741.38    543.82 o 
  17   7   9     2594.82     2874.86    222.91 o 
 -16   8   9    34656.70    35423.95    694.61 o 
 -14   8   9    14214.61    13816.70    417.91 o 
 -12   8   9    22423.65    21888.91    506.48 o 
 -10   8   9     3835.60     5293.43    384.25 o 
  -8   8   9   125865.89   122898.42   1259.80 o 
  -4   8   9   140639.12   138056.34   1369.08 o 
   0   8   9    45202.42    45027.64    612.65 o 
   2   8   9     4137.18     5850.49    182.57 o 
   4   8   9   107857.22   105610.78    987.78 o 
   6   8   9    24251.59    26400.47    787.44 o 
   8   8   9    55704.60    53628.55    967.94 o 
  10   8   9    16680.18    16094.28    376.41 o 
  12   8   9     4881.77     4961.10    241.70 o 
  14   8   9    29113.37    27702.55    873.71 o 
  16   8   9    20619.25    20152.54    472.91 o 
 -13   9   9     2593.93     3074.31    548.20 o 
 -11   9   9    21174.02    21449.65    634.27 o 
  -9   9   9    15105.35    16002.02    364.75 o 
  -7   9   9    17169.58    18170.76    474.07 o 
  -5   9   9    24139.33    23404.06    483.13 o 
  -3   9   9    28517.90    27685.55    478.50 o 
  -1   9   9    28527.75    27612.78    667.29 o 
   1   9   9    13069.86    14109.03    363.80 o 
   3   9   9    62696.85    63005.87   1214.87 o 
   7   9   9    47431.48    46538.04    678.75 o 
   9   9   9      240.54     1183.91    197.92 o 
  11   9   9    29244.66    27404.24    525.44 o 
  13   9   9     1471.55     2158.70    366.63 o 
 -10  10   9      924.40      860.38    194.40 o 
  -8  10   9     5608.80     5704.72    246.10 o 
  -6  10   9       68.82      416.92    130.96 o 
  -4  10   9     9028.26     8167.39    276.70 o 
  -2  10   9     1248.53     1857.94    176.31 o 
   0  10   9     5957.47     5643.95    241.96 o 
   2  10   9       90.79      866.45    138.04 o 
   4  10   9     5613.83     5718.56    244.66 o 
   6  10   9     3435.60     4119.39    230.10 o 
   8  10   9     4034.75     4558.29    249.06 o 
  10  10   9      875.48     1364.52    178.19 o 
  -5  11   9     4664.23     4651.99    250.22 o 
  -3  11   9      262.40      283.73    136.22 o 
  -1  11   9    11984.10    12349.89    351.55 o 
   1  11   9     2640.44     3320.74    221.18 o 
   3  11   9       69.98       99.59    119.66 o 
   5  11   9       99.27      230.62    154.30 o 
 -22   0  10     4537.55     4962.64    548.50 o 
 -20   0  10    39669.59    43220.68   1319.02 o 
 -18   0  10       18.59      114.59    128.07 o 
 -16   0  10    36836.35    36216.29    611.27 o 
 -14   0  10    10775.64    10546.98    297.49 o 
 -12   0  10   314221.97   302282.59   3588.93 o 
 -10   0  10    66970.26    64224.19   1073.62 o 
  -8   0  10    76353.20    78239.16   1600.83 o 
  -6   0  10     6808.12     7232.06    189.16 o 
  -4   0  10    90746.84    94993.05   1032.38 o 
  -2   0  10   187421.47   192170.22   1899.57 o 
   0   0  10   218147.22   229315.55   2231.49 o 
   2   0  10   183098.41   185420.34   1841.83 o 
   4   0  10     8075.18     8518.76    408.78 o 
   6   0  10    54314.84    55990.96    999.34 o 
   8   0  10     1410.42     1557.16    110.62 o 
  10   0  10   356737.75   368106.12   3507.23 o 
  12   0  10     2872.79     3736.98    170.00 o 
  14   0  10   109251.45   108892.81   1626.87 o 
  16   0  10     1800.84     2108.99    229.05 o 
  18   0  10    33277.81    31843.18    773.41 o 
  20   0  10    14048.87    14473.70    568.09 o 
  22   0  10    65611.26    63624.75   2850.25 o 
 -23   1  10    30749.62    30513.71   1162.30 o 
 -21   1  10    18006.48    18377.79    624.03 o 
 -19   1  10    16697.65    17090.78    484.44 o 
 -17   1  10    10484.87    10645.10    256.17 o 
 -15   1  10    11050.99    10543.04    215.97 o 
 -13   1  10    95940.16    92130.16    862.92 o 
 -11   1  10    18269.47    18603.08    255.63 o 
  -9   1  10   182504.03   179858.39   1295.39 o 
  -7   1  10    11033.22    12790.49    194.68 o 
  -5   1  10   120252.77   120676.48    992.57 o 
  -3   1  10      129.04      489.73    150.19 o 
  -1   1  10   241971.11   250019.27   1820.26 o 
   3   1  10   141173.84   144178.56   1044.23 o 
   5   1  10     8259.42    10029.55    163.45 o 
   7   1  10   136885.98   137934.78   1015.36 o 
   9   1  10    80688.32    82967.93    676.59 o 
  11   1  10    71456.04    73666.05    629.24 o 
  13   1  10    37592.93    36918.24    450.45 o 
  15   1  10    22020.14    21959.19    411.94 o 
  17   1  10    30485.40    29750.86    513.08 o 
  19   1  10     7893.96     7787.80    282.93 o 
  21   1  10    62013.86    63317.21    962.29 o 
 -22   2  10      361.75      302.61    183.14 o 
 -20   2  10    20930.23    20584.65    700.93 o 
 -18   2  10      390.05      402.47    127.55 o 
 -16   2  10    11443.05    11495.36    261.44 o 
 -14   2  10       23.10      -75.13     75.13 o 
 -12   2  10    16891.24    16388.92    278.91 o 
 -10   2  10     2949.69     3310.62    165.21 o 
  -8   2  10    45637.95    46460.06    491.46 o 
  -6   2  10     4612.96     5366.20    142.41 o 
  -4   2  10    29371.88    31392.07    357.83 o 
  -2   2  10    25375.73    25246.96    380.31 o 
   0   2  10     5344.34     5372.16    109.17 o 
   2   2  10    27927.20    29166.52    297.79 o 
   4   2  10    25018.06    23569.88    263.61 o 
   6   2  10    45375.08    46331.11    426.91 o 
   8   2  10     2779.06     3057.07    102.83 o 
  10   2  10    16378.00    16477.95    230.19 o 
  12   2  10     2356.78     2467.33    125.16 o 
  14   2  10      695.21      862.47    103.77 o 
  16   2  10      249.51      412.03    120.08 o 
  18   2  10    19587.18    20587.55    436.11 o 
  20   2  10     5761.87     5758.69    311.80 o 
  22   2  10     1221.69     1240.32    244.11 o 
 -21   3  10       10.73      -36.28    137.54 o 
 -19   3  10     7497.87     8522.26    282.63 o 
 -17   3  10     3287.02     3276.33    225.58 o 
 -15   3  10     1283.79     1569.14    146.72 o 
 -13   3  10       60.32       21.01     77.50 o 
 -11   3  10      387.00      370.05     78.79 o 
  -9   3  10    10229.41    11516.36    275.12 o 
  -7   3  10     4193.87     4483.83    142.72 o 
  -5   3  10    32358.61    31381.95    366.29 o 
  -3   3  10     1821.45     2225.73     96.20 o 
  -1   3  10     1569.16     1851.37     84.80 o 
   1   3  10      304.71      318.45     53.07 o 
   3   3  10    15856.80    14954.74    232.96 o 
   5   3  10      739.83     1148.84     81.72 o 
   7   3  10    19614.12    19858.31    264.97 o 
   9   3  10      496.25      538.75     61.01 o 
  11   3  10      496.55      494.74     75.33 o 
  13   3  10      263.97      464.82     87.04 o 
  15   3  10       30.48      539.83    100.85 o 
  17   3  10     9617.90    10513.90    310.92 o 
  19   3  10       19.09      117.33    129.92 o 
  21   3  10      289.74      557.80    156.50 o 
 -20   4  10    27160.89    25651.73    821.85 o 
 -18   4  10        5.69      137.75    131.94 o 
 -16   4  10    39036.82    37749.80    561.84 o 
 -14   4  10     4558.65     4660.90    174.13 o 
 -12   4  10    32527.58    32252.26    419.18 o 
 -10   4  10    10219.47    10871.86    252.61 o 
  -8   4  10    84410.91    84664.23    820.24 o 
  -6   4  10    24848.86    26360.96    412.70 o 
  -4   4  10    58665.32    57319.17    672.64 o 
  -2   4  10    40226.47    41074.75    511.52 o 
   0   4  10    17635.53    17700.01    267.95 o 
   2   4  10    79902.52    81736.66    739.16 o 
   4   4  10    22589.12    23196.35    314.86 o 
   6   4  10   117526.33   115307.37    998.73 o 
   8   4  10     3728.26     4807.31    308.62 o 
  10   4  10    50139.47    50398.02    590.52 o 
  12   4  10        3.16      200.16     74.67 o 
  14   4  10    36388.11    35877.40    553.49 o 
  16   4  10      329.76      494.96    125.26 o 
  18   4  10    41822.70    41271.64    795.62 o 
  20   4  10     3856.37     3767.36    296.35 o 
 -19   5  10     7701.67     7678.16    280.27 o 
 -17   5  10    11569.51    10834.18    307.38 o 
 -15   5  10    14619.12    14876.39    417.97 o 
 -13   5  10   132421.48   128612.95   1288.79 o 
 -11   5  10    27113.47    29137.12   1103.24 o 
  -9   5  10   112301.84   108173.41    960.72 o 
  -7   5  10     4097.28     5223.23    254.60 o 
  -5   5  10    50597.50    48633.08    510.98 o 
  -1   5  10   237674.14   225991.84   1973.58 o 
   3   5  10    97771.07    93741.18    845.22 o 
   5   5  10    16633.29    17013.31    273.26 o 
   7   5  10    54097.73    52126.62    562.03 o 
   9   5  10    59173.77    59638.92    732.82 o 
  11   5  10   125073.23   121832.61   1262.94 o 
  13   5  10    54392.87    54173.81    742.68 o 
  15   5  10    23713.54    22342.62    442.86 o 
  17   5  10    18159.92    18055.71    413.63 o 
  19   5  10     3351.97     2964.25    550.93 o 
 -18   6  10      136.03      117.31    136.73 o 
 -16   6  10    25106.12    24595.23    486.33 o 
 -14   6  10     3395.24     3841.32    386.74 o 
 -12   6  10    97343.52    98220.20    928.98 o 
 -10   6  10    15467.56    16856.57    298.43 o 
  -8   6  10    55040.76    55010.21    591.16 o 
  -6   6  10    10995.63    11878.41    272.74 o 
  -4   6  10    53296.79    51279.39    680.48 o 
  -2   6  10    88738.97    85510.38    912.34 o 
   0   6  10    85915.88    85311.35    788.66 o 
   2   6  10    74404.36    74317.08    716.34 o 
   4   6  10    24656.08    24994.49    350.76 o 
   6   6  10    41184.31    41195.76    487.63 o 
   8   6  10     1015.76     2378.90    166.30 o 
  10   6  10   120554.23   116311.05   1232.65 o 
  14   6  10    48290.99    45989.87    680.87 o 
  16   6  10      335.50      382.81    126.90 o 
  18   6  10    29660.88    27701.48    736.09 o 
 -17   7  10     6389.63     5955.85    265.44 o 
 -15   7  10     1751.10     1715.29    176.53 o 
 -13   7  10    15233.50    14939.12    353.48 o 
 -11   7  10     1497.70     1723.52    153.05 o 
  -9   7  10    36088.75    34294.67    538.16 o 
  -7   7  10     7685.07     8457.66    248.70 o 
  -5   7  10    36156.95    34435.21    509.63 o 
  -1   7  10    41678.51    38956.30    547.12 o 
   1   7  10     3659.07     4664.16    157.67 o 
   3   7  10    32792.28    32078.35    418.67 o 
   5   7  10     4917.14     6332.94    399.72 o 
   7   7  10    31445.51    31665.48    431.64 o 
   9   7  10    34617.54    33866.78    542.52 o 
  11   7  10     2947.54     3304.31    203.43 o 
  13   7  10     5967.17     5991.46    317.62 o 
  15   7  10     8318.46     8287.12    299.79 o 
  17   7  10     7870.54     7971.52    560.78 o 
 -16   8  10      916.87     1158.56    213.70 o 
 -14   8  10      520.18      583.11    182.50 o 
 -12   8  10     9640.65     9355.16    441.24 o 
 -10   8  10      172.86      207.49    115.84 o 
  -8   8  10      977.77     1118.07    148.40 o 
  -6   8  10     5822.24     5474.12    220.11 o 
  -4   8  10      692.40      734.76    128.18 o 
  -2   8  10     3920.45     3996.82    244.11 o 
   0   8  10      991.11     1168.28    125.79 o 
   2   8  10      478.56      595.23    109.60 o 
   4   8  10       40.99      225.92     85.18 o 
   6   8  10     3902.56     3922.90    217.29 o 
   8   8  10       88.83      212.00    106.43 o 
  10   8  10     7535.16     7484.01    270.96 o 
  12   8  10       27.47      112.71    114.78 o 
  14   8  10      380.90      314.72    142.60 o 
 -13   9  10     1520.25     1139.12    214.82 o 
 -11   9  10      498.83      372.70    172.82 o 
  -9   9  10    16772.92    17058.78    610.82 o 
  -7   9  10     5441.41     7238.24    297.69 o 
  -5   9  10    47489.20    46055.27    656.80 o 
  -3   9  10        9.94      430.41    116.40 o 
  -1   9  10      563.46      673.02    125.77 o 
   1   9  10     1906.69     2436.18    174.26 o 
   3   9  10    34440.21    32974.54    537.15 o 
   5   9  10    17370.14    19156.39    621.18 o 
   7   9  10    34255.59    32938.09    844.06 o 
   9   9  10      841.07      769.07    139.22 o 
  11   9  10     1094.39     1259.69    167.19 o 
  13   9  10     2877.15     3111.29    230.38 o 
 -10  10  10     3324.91     3671.87    380.66 o 
  -8  10  10    18957.64    19225.47    423.08 o 
  -6  10  10    12950.84    13411.67    352.94 o 
  -4  10  10    17713.30    17637.12    401.90 o 
  -2  10  10    25157.61    25082.89    602.25 o 
   0  10  10    24853.72    24455.59    472.39 o 
   2  10  10    39939.26    39092.28    614.85 o 
   4  10  10     3938.69     5100.98    252.24 o 
   6  10  10    27541.47    25297.74    643.02 o 
  -1  11  10    51745.24    48159.05    722.52 o 
   3  11  10    37635.69    34984.86    600.20 o 
 -21   1  11     6318.05     7693.15    424.71 o 
 -19   1  11      544.50      417.61    131.68 o 
 -17   1  11    13217.98    13708.97    292.49 o 
 -15   1  11      344.98      225.49     92.37 o 
 -13   1  11    63928.61    61965.79    586.42 o 
 -11   1  11     1861.45     1793.30     97.32 o 
  -9   1  11    38469.59    37928.97    384.38 o 
  -7   1  11    12823.13    11910.91    178.97 o 
  -5   1  11    24557.82    25651.76    322.20 o 
  -3   1  11    11540.98    12327.68    196.14 o 
  -1   1  11    72693.23    73821.61    601.80 o 
   1   1  11    30549.09    32495.23    330.37 o 
   3   1  11    19703.31    20645.23    321.07 o 
   5   1  11    41112.37    40833.36    394.74 o 
   7   1  11     1838.64     2315.72     94.37 o 
   9   1  11    60720.11    61538.57    546.40 o 
  11   1  11     2946.90     3038.43    113.64 o 
  13   1  11    62995.22    63071.30    658.30 o 
  15   1  11     6790.57     6989.24    240.98 o 
  17   1  11     3767.22     4177.10    222.68 o 
  19   1  11     3963.70     4156.74    233.40 o 
  21   1  11    11454.79    12061.15    365.57 o 
 -22   2  11     2331.63     2110.31    326.49 o 
 -20   2  11    35556.28    36931.71    596.75 o 
 -18   2  11    48222.71    50007.05    688.05 o 
 -16   2  11    41437.23    41247.51    526.32 o 
 -14   2  11    41552.16    41434.35    507.55 o 
 -12   2  11     9486.97     8614.98    206.35 o 
 -10   2  11    61218.32    58201.30    811.52 o 
  -8   2  11    17396.51    18812.47    284.73 o 
  -6   2  11   261916.27   260064.03   1974.59 o 
  -4   2  11     4230.39     5103.93    139.38 o 
  -2   2  11    72813.91    74180.09    674.32 o 
   0   2  11     1220.78     1532.67     71.33 o 
   2   2  11   157479.09   157327.44   1137.54 o 
   4   2  11    27616.02    28271.27    307.01 o 
   6   2  11   254944.02   253795.42   1757.12 o 
   8   2  11    33803.50    33446.84    372.33 o 
  10   2  11    47471.87    48129.26    463.76 o 
  12   2  11    21371.12    22001.48    333.46 o 
  14   2  11    35721.43    36596.63    471.51 o 
  16   2  11    64887.81    65711.89    834.47 o 
  18   2  11    28115.76    28266.20    519.09 o 
  20   2  11    25431.42    25450.62    692.51 o 
 -21   3  11    28004.98    28476.33    529.94 o 
 -19   3  11      739.78     1157.16    236.57 o 
 -17   3  11   130441.70   131137.52   1668.21 o 
 -15   3  11     3572.04     3781.00    173.81 o 
 -13   3  11    35722.41    33715.59    441.71 o 
 -11   3  11     5540.56     5341.52    168.85 o 
  -9   3  11   135387.55   133182.11   1130.09 o 
  -7   3  11    78233.63    75433.56    711.71 o 
  -5   3  11   177367.88   178709.30   1415.47 o 
  -3   3  11    20104.67    19046.56    433.01 o 
  -1   3  11     4316.62     3644.31    111.71 o 
   1   3  11    23214.59    21692.82    288.33 o 
   3   3  11    31109.13    29611.11    361.53 o 
   5   3  11   362737.59   360608.03   2686.77 o 
   7   3  11    29082.79    29237.13    345.44 o 
   9   3  11   101247.01   100735.71    809.52 o 
  11   3  11     3940.08     4434.40    151.85 o 
  13   3  11    59783.96    60597.23    653.43 o 
  15   3  11     1717.21     2055.51    150.70 o 
  17   3  11   102165.96   102973.88   1168.06 o 
  19   3  11     2187.69     2560.12    423.35 o 
  21   3  11    24581.45    24155.88    627.03 o 
 -20   4  11     6954.37     6517.42    271.96 o 
 -18   4  11    15767.04    16543.31    394.93 o 
 -16   4  11    26623.23    25867.68    469.36 o 
 -14   4  11    27202.68    26960.98    397.10 o 
 -12   4  11    32855.46    31777.58    476.08 o 
 -10   4  11    23664.43    22292.49    333.75 o 
  -8   4  11     8852.78    10017.57    212.22 o 
  -6   4  11    81579.86    79642.02    740.36 o 
  -4   4  11     1463.81     2053.13    129.57 o 
  -2   4  11    82574.20    83778.10    872.25 o 
   0   4  11     3905.87     3847.48    153.48 o 
   2   4  11   114502.09   117271.86   1003.74 o 
   4   4  11    13494.86    14372.66    244.61 o 
   6   4  11    52426.58    53116.94    564.81 o 
   8   4  11     5595.40     5835.15    170.07 o 
  10   4  11    36901.47    36474.48    597.49 o 
  12   4  11    17527.09    17443.99    363.42 o 
  14   4  11    20733.00    20208.88    406.97 o 
  16   4  11    34957.17    35962.30    580.76 o 
  18   4  11     1117.62     1057.42    324.84 o 
  20   4  11     6458.84     6849.41    354.09 o 
 -19   5  11      233.46      225.04    144.04 o 
 -17   5  11     4258.09     4396.72    225.18 o 
 -15   5  11      395.33      320.02    124.48 o 
 -13   5  11      462.62      911.58    118.37 o 
 -11   5  11     3094.50     3407.98    159.82 o 
  -9   5  11     3007.33     2923.37    217.90 o 
  -7   5  11     3295.34     3078.09    135.22 o 
  -5   5  11    10310.32    10033.47    203.21 o 
  -3   5  11     1853.32     2114.89    133.31 o 
  -1   5  11     8980.50     9130.23    315.74 o 
   1   5  11      931.25     1342.56     91.63 o 
   3   5  11     1873.58     2490.01    118.24 o 
   5   5  11    14747.06    14384.43    257.10 o 
   7   5  11     1674.91     1498.95    114.05 o 
   9   5  11      160.99      458.25     99.89 o 
  11   5  11      701.08     1018.31    130.06 o 
  13   5  11    11200.59    11421.01    557.01 o 
  15   5  11      737.38      847.50    178.21 o 
  17   5  11     5319.23     5094.31    250.15 o 
  19   5  11       58.93      153.14    169.80 o 
 -18   6  11      310.20      208.57    144.93 o 
 -16   6  11      323.96      305.33    134.31 o 
 -14   6  11    10990.71    11706.39    314.42 o 
 -12   6  11     8058.90     8134.62    227.54 o 
 -10   6  11    21704.60    20746.97    340.93 o 
  -8   6  11       55.89      100.66     86.13 o 
  -6   6  11      693.30      818.93    109.19 o 
  -4   6  11     3044.85     3245.79    167.79 o 
  -2   6  11    52366.06    49581.95    629.04 o 
   2   6  11    18767.05    19149.88    298.71 o 
   4   6  11      371.27      430.81     76.60 o 
   6   6  11      346.66      292.11     73.84 o 
   8   6  11     6903.12     7051.72    202.31 o 
  10   6  11    23745.54    23916.49    512.72 o 
  12   6  11    16789.94    16422.62    378.22 o 
  14   6  11     4036.19     4200.80    231.00 o 
  16   6  11      303.93      168.81    123.85 o 
  18   6  11      207.81      126.91    130.89 o 
 -17   7  11    21116.15    21503.42    461.40 o 
 -15   7  11      214.78      317.36    137.57 o 
 -13   7  11    34767.55    34995.58    657.67 o 
 -11   7  11     8138.35     9655.32    403.04 o 
  -9   7  11    45303.20    44112.60    615.59 o 
  -7   7  11    17387.58    18883.88    421.54 o 
  -5   7  11    44490.99    43862.09    602.48 o 
  -3   7  11    28663.10    29256.75    467.28 o 
  -1   7  11    32346.46    31544.72    490.73 o 
   1   7  11    49450.83    47770.73    634.21 o 
   3   7  11    15981.62    16598.37    292.53 o 
   5   7  11    67318.62    65893.95    696.71 o 
   7   7  11     8896.75     9371.83    232.75 o 
   9   7  11    77248.59    74303.04    910.32 o 
  11   7  11      556.96     1204.83    152.77 o 
  13   7  11    34848.89    33184.66    577.47 o 
  15   7  11        3.97      237.89    157.40 o 
  17   7  11    29635.70    28912.28    567.53 o 
 -14   8  11    14186.79    14218.10    625.76 o 
 -12   8  11     6037.77     7180.73    316.79 o 
 -10   8  11    25955.35    26427.34    564.49 o 
  -8   8  11     8064.72    10469.57    507.35 o 
  -6   8  11    92084.16    89582.19   1433.54 o 
  -4   8  11     2104.37     3544.22    382.23 o 
  -2   8  11    31200.53    29129.15    484.38 o 
   0   8  11     1929.63     2470.87    166.70 o 
   2   8  11    43062.92    40155.75    770.96 o 
   4   8  11     9084.19    10617.27    291.23 o 
   6   8  11   105994.12   101384.57    983.89 o 
   8   8  11    11310.69    12007.41    325.35 o 
  10   8  11    17349.63    17212.16    401.19 o 
  12   8  11     9760.02     9006.28    308.20 o 
  14   8  11    14911.01    15600.44    410.24 o 
 -13   9  11    33180.64    32315.36    679.16 o 
 -11   9  11     2273.12     3259.15    303.01 o 
  -9   9  11    31143.69    30292.85    527.83 o 
  -7   9  11    11807.56    12828.32    634.30 o 
  -5   9  11    41450.11    40770.59    805.83 o 
  -3   9  11    15013.88    15220.40    526.85 o 
  -1   9  11    28106.75    28200.16    495.15 o 
   1   9  11    34367.49    33427.06    546.91 o 
   3   9  11     5665.98     6527.78    318.56 o 
   5   9  11    50416.11    49891.16    771.99 o 
   7   9  11     2666.64     3551.50    216.60 o 
   9   9  11    28825.26    26886.35    664.46 o 
  11   9  11     1692.71     2731.06    212.48 o 
  -8  10  11      598.39      737.11    175.52 o 
  -6  10  11     6893.13     7304.22    275.70 o 
  -4  10  11       69.69       84.59    124.63 o 
  -2  10  11     6185.45     6596.29    281.81 o 
   0  10  11      985.86     1645.71    170.50 o 
   2  10  11     9579.09     9849.60    308.68 o 
   4  10  11     1434.86     1585.90    168.43 o 
   6  10  11     6777.28     6172.06    318.50 o 
   8  10  11      555.05      764.00    177.68 o 
 -22   0  12    63410.99    63848.27   1795.69 o 
 -20   0  12     2667.40     2925.35    444.03 o 
 -18   0  12    14860.35    14861.88    532.18 o 
 -16   0  12     2597.90     2654.34    258.44 o 
 -14   0  12   131228.31   132441.56   1516.51 o 
 -12   0  12     2239.05     2795.19    175.49 o 
 -10   0  12   142309.27   135685.31   1476.10 o 
  -8   0  12     2062.51     2615.59    396.41 o 
  -6   0  12    18279.93    16775.68    315.00 o 
  -4   0  12    51559.07    48877.66    929.09 o 
  -2   0  12   229134.91   233411.27   2453.91 o 
   0   0  12   286205.06   290834.97   2809.56 o 
   2   0  12   148120.69   150742.58   1910.73 o 
   4   0  12    29481.78    29855.30    460.74 o 
   6   0  12    28636.55    29736.93    463.85 o 
   8   0  12   161092.34   156388.39   1638.70 o 
  10   0  12     9637.76    10179.99    266.44 o 
  12   0  12   239233.88   237634.25   2403.45 o 
  14   0  12      331.78      333.02    202.42 o 
  16   0  12    26458.12    26987.74    685.19 o 
  18   0  12     5024.54     4925.09    437.50 o 
  20   0  12    60488.72    60811.48   1215.13 o 
 -21   1  12    31564.45    32257.24    821.87 o 
 -19   1  12     7296.64     7733.92    325.42 o 
 -17   1  12    17391.69    18352.44    409.79 o 
 -15   1  12    15621.17    16053.87    306.11 o 
 -13   1  12    21965.73    21584.25    342.46 o 
 -11   1  12    78954.23    77519.34    756.08 o 
  -9   1  12    14718.76    13761.67    250.16 o 
  -7   1  12    30496.86    29113.84    366.61 o 
  -5   1  12     7350.53     7840.49    195.06 o 
  -3   1  12    58852.11    57222.00    502.17 o 
  -1   1  12     4245.64     4900.88    118.36 o 
   1   1  12    61413.92    61181.67    532.51 o 
   3   1  12      919.89     1593.88    124.20 o 
   5   1  12    64646.20    63949.66    557.70 o 
   7   1  12    17527.69    18055.56    245.59 o 
   9   1  12   108701.30   106360.70    846.76 o 
  11   1  12    59357.25    60320.01    558.16 o 
  13   1  12    25410.48    25420.44    432.92 o 
  15   1  12     6813.51     7373.27    305.70 o 
  17   1  12     9733.81    10163.26    305.85 o 
  19   1  12    32241.26    34536.84    867.09 o 
  21   1  12     2678.20     2843.19    228.01 o 
 -20   2  12     2355.17     2933.07    214.81 o 
 -18   2  12    14452.77    15380.88    363.72 o 
 -16   2  12      869.55      914.54    137.74 o 
 -14   2  12     5491.20     5872.81    193.80 o 
 -12   2  12     1294.86     1395.32    157.82 o 
 -10   2  12    24025.48    23762.49    345.19 o 
  -8   2  12      337.38      391.96     74.40 o 
  -6   2  12    43595.82    42335.95    471.44 o 
  -4   2  12     4336.94     4886.22    142.06 o 
  -2   2  12     3837.87     3800.92    141.22 o 
   0   2  12    13816.20    14375.15    200.82 o 
   2   2  12     1422.97     1948.83     84.74 o 
   4   2  12     6932.21     7680.80    153.37 o 
   6   2  12    19006.43    20320.27    260.59 o 
   8   2  12    35607.66    35314.63    376.63 o 
  10   2  12      759.90      610.88     82.74 o 
  12   2  12     7164.34     7115.39    194.68 o 
  14   2  12      101.70      214.65     81.81 o 
  16   2  12    15596.11    16164.25    373.91 o 
  18   2  12       57.35      344.43    132.89 o 
  20   2  12    17475.95    18178.52    435.35 o 
 -21   3  12     2338.93     2863.07    233.74 o 
 -19   3  12     1622.92     1905.97    239.93 o 
 -17   3  12    11532.33    12795.81    330.82 o 
 -15   3  12     2324.79     2313.69    151.43 o 
 -13   3  12       83.27      109.62     84.26 o 
 -11   3  12      248.09      207.62     81.79 o 
  -9   3  12     1223.02     1291.41    102.83 o 
  -7   3  12    25941.83    24457.91    340.83 o 
  -5   3  12      822.94     1103.37     87.99 o 
  -3   3  12       53.06       64.62     52.61 o 
  -1   3  12       38.51       60.67     45.38 o 
   1   3  12     1091.40     1000.75     76.99 o 
   3   3  12      392.47      452.50     67.63 o 
   5   3  12    30622.70    30680.21    389.23 o 
   7   3  12     7063.26     7501.08    157.44 o 
   9   3  12     1219.38     1750.87     93.44 o 
  11   3  12      946.10     1207.29    102.93 o 
  13   3  12       34.15       -8.94     71.11 o 
  15   3  12     3566.03     3818.00    176.06 o 
  17   3  12     2762.83     2983.45    544.68 o 
  19   3  12     1456.90     1619.84    226.69 o 
 -20   4  12     2718.09     2783.83    223.82 o 
 -18   4  12    32980.29    33242.70    556.20 o 
 -16   4  12        6.33       35.09    122.06 o 
 -14   4  12    17821.12    17960.18    525.91 o 
 -12   4  12     3454.03     3696.97    162.05 o 
 -10   4  12    28824.21    28933.43    398.95 o 
  -8   4  12     8991.92     8761.77    204.91 o 
  -6   4  12    63858.68    63214.96    635.06 o 
  -4   4  12    16639.92    16351.70    410.83 o 
  -2   4  12    20574.06    21665.53    392.08 o 
   0   4  12    14252.49    14384.04    249.55 o 
   2   4  12    18832.92    18688.10    282.64 o 
   4   4  12    41429.73    40372.79    468.99 o 
   6   4  12    17740.28    18628.71    299.60 o 
   8   4  12    49322.44    48728.93    551.49 o 
  10   4  12      650.60     1063.05    121.14 o 
  12   4  12    26768.96    26917.27    466.28 o 
  14   4  12       99.88       99.79    100.11 o 
  16   4  12    32498.27    33964.70    568.77 o 
  18   4  12       56.33      445.60    171.99 o 
  20   4  12    20956.64    20819.28    583.87 o 
 -19   5  12     2827.06     2339.01    205.03 o 
 -17   5  12    10521.66    10091.45    374.07 o 
 -15   5  12    22354.86    22079.73    427.92 o 
 -13   5  12    40893.38    39502.74    635.10 o 
 -11   5  12    94388.37    90411.09    873.63 o 
  -9   5  12    10899.25    11463.32    255.02 o 
  -7   5  12    28944.17    27657.46    377.89 o 
  -5   5  12      731.89     1233.30    115.96 o 
  -3   5  12   117258.71   109061.34   1105.17 o 
   1   5  12   183029.56   175849.53   1436.03 o 
   3   5  12     2941.78     4721.01    151.79 o 
   5   5  12    41939.11    41644.27    493.44 o 
   7   5  12    19162.57    19019.61    315.76 o 
   9   5  12   121684.91   119640.34   1247.52 o 
  11   5  12    56832.65    55756.68    739.27 o 
  13   5  12    74133.95    72940.25    905.66 o 
  15   5  12    17567.40    16647.15    439.44 o 
  17   5  12     1844.60     1715.32    200.15 o 
  19   5  12    22162.88    21599.29    592.40 o 
 -18   6  12    18807.73    18457.83    434.49 o 
 -16   6  12      913.33      907.09    158.83 o 
 -14   6  12    59530.47    59493.61    780.94 o 
 -10   6  12    81999.73    77262.02    889.81 o 
  -8   6  12      177.93      655.81    113.64 o 
  -6   6  12    25490.99    24605.42    419.88 o 
  -4   6  12    20402.93    20111.05    373.14 o 
  -2   6  12    52922.37    50778.10    652.81 o 
   0   6  12    83324.77    81215.66    904.10 o 
   2   6  12    40920.95    39859.36    565.63 o 
   4   6  12    21160.99    20219.29    321.62 o 
   6   6  12    16301.73    15803.25    289.66 o 
   8   6  12    67134.76    63518.28    794.67 o 
  10   6  12     3142.09     4212.52    263.67 o 
  12   6  12    80001.93    78337.09   1107.43 o 
  14   6  12      289.25      711.66    138.96 o 
  16   6  12    23752.37    23494.20    489.25 o 
  18   6  12     2143.14     2137.76    205.51 o 
 -17   7  12     4188.98     4519.67    301.44 o 
 -15   7  12     3127.04     3930.24    276.81 o 
 -13   7  12      756.45      783.74    208.34 o 
 -11   7  12    15810.10    15511.31    356.03 o 
  -9   7  12     7998.48     7870.52    256.08 o 
  -7   7  12    17750.86    16570.69    355.84 o 
  -5   7  12     3637.29     4165.39    198.42 o 
  -3   7  12    25398.12    24490.36    432.07 o 
  -1   7  12     8209.44     8064.24    246.47 o 
   1   7  12    14481.60    14254.02    324.86 o 
   3   7  12      404.60      558.09    102.95 o 
   5   7  12    19827.06    19517.31    333.55 o 
   7   7  12     1718.96     2349.68    261.95 o 
   9   7  12    15261.26    14910.97    358.51 o 
  11   7  12     9686.95     8615.52    288.37 o 
  13   7  12     2574.06     2745.04    205.80 o 
  15   7  12     2004.58     2022.89    195.90 o 
 -14   8  12     1570.07     1734.75    225.71 o 
 -12   8  12      394.67      262.02    130.48 o 
 -10   8  12     3734.44     3344.58    206.80 o 
  -8   8  12     1365.18     1218.88    150.48 o 
  -6   8  12     1761.96     1833.21    166.78 o 
  -4   8  12      791.55      560.69    120.32 o 
  -2   8  12     3633.14     4112.83    208.69 o 
   0   8  12     6222.56     5969.69    227.28 o 
   2   8  12      873.68      799.55    122.46 o 
   4   8  12     5719.64     5637.26    228.71 o 
   6   8  12      883.01     1035.15    119.89 o 
   8   8  12      652.70      965.26    142.03 o 
  10   8  12      598.96      484.62    134.10 o 
  12   8  12     3225.33     3040.09    222.29 o 
  14   8  12     1005.07      839.49    160.89 o 
 -11   9  12     1916.14     1817.61    188.89 o 
  -9   9  12     1921.69     1944.53    180.57 o 
  -7   9  12    56840.64    55868.60   1361.90 o 
  -5   9  12     2067.11     2734.68    253.91 o 
  -3   9  12    12782.82    11792.33    325.01 o 
  -1   9  12      521.70      526.44    127.69 o 
   1   9  12     4032.37     4762.25    231.96 o 
   3   9  12      828.41     1876.80    170.77 o 
   5   9  12    46505.94    45596.67    678.81 o 
   7   9  12     2527.35     3192.78    256.88 o 
   9   9  12     5845.04     5739.55    255.99 o 
  11   9  12       73.93       71.77    125.70 o 
  -8  10  12     3396.68     3741.48    465.59 o 
  -6  10  12    12917.70    12637.44    355.09 o 
  -4  10  12    12279.04    12447.04    351.85 o 
  -2  10  12    15406.05    16502.58    398.75 o 
   0  10  12    22261.10    22409.33    462.87 o 
   2  10  12    12485.47    13243.08    360.26 o 
   4  10  12    30605.56    30216.63    768.14 o 
   6  10  12     1801.82     2456.22    246.97 o 
 -21   1  13      904.30      669.30    244.71 o 
 -19   1  13     6859.48     7463.83    326.33 o 
 -17   1  13       29.27      124.47    119.89 o 
 -15   1  13    36656.96    37672.99    501.47 o 
 -13   1  13      425.83      430.52     96.19 o 
 -11   1  13    31825.53    31194.71    414.34 o 
  -9   1  13     2014.85     2022.84    118.72 o 
  -7   1  13     2761.09     3039.22    128.28 o 
  -5   1  13    10448.12    10992.62    192.25 o 
  -3   1  13    16603.83    16740.27    227.34 o 
  -1   1  13    19974.86    20745.89    259.50 o 
   1   1  13    15988.46    16332.37    255.68 o 
   3   1  13    36104.99    36911.31    382.62 o 
   5   1  13     2406.40     2769.56    106.38 o 
   7   1  13    23172.32    22656.14    286.78 o 
   9   1  13     2124.59     2483.44    152.34 o 
  11   1  13    49189.83    48527.86    486.85 o 
  13   1  13     1174.42     1491.32    117.01 o 
  15   1  13    17181.85    17368.10    380.51 o 
  17   1  13     1714.75     2093.58    180.74 o 
  19   1  13     2278.83     2954.96    220.67 o 
  21   1  13       17.48      -79.23    134.06 o 
 -20   2  13     9335.17     9402.82    375.55 o 
 -18   2  13    53625.70    55458.35    753.35 o 
 -16   2  13    27249.39    27076.89    424.34 o 
 -14   2  13    18926.66    18516.48    331.98 o 
 -12   2  13     2382.90     2671.66    143.85 o 
 -10   2  13    18448.66    17557.38    298.01 o 
  -8   2  13    88989.39    87826.17    823.40 o 
  -6   2  13    20462.47    20158.85    305.01 o 
  -4   2  13   159896.59   159148.05   1302.59 o 
  -2   2  13     2291.87     2753.57    116.94 o 
   0   2  13    64615.23    67023.30    647.16 o 
   2   2  13       24.62      358.97     54.10 o 
   4   2  13   190438.61   191939.25   1386.17 o 
   6   2  13     3096.31     3442.54    124.51 o 
   8   2  13    79359.91    77312.59    666.14 o 
  10   2  13     1298.71     1581.12     95.44 o 
  12   2  13    30356.95    30622.75    417.01 o 
  14   2  13    40039.00    42230.41    530.90 o 
  16   2  13    40214.77    41385.89    632.41 o 
  18   2  13    40843.43    41303.05    658.59 o 
  20   2  13    13464.09    14556.66    480.63 o 
 -19   3  13    64634.50    66255.16    992.11 o 
 -17   3  13     2102.62     1856.96    177.64 o 
 -15   3  13    37239.71    38093.20    510.76 o 
 -13   3  13       26.48      -60.11     83.64 o 
 -11   3  13     4909.89     4931.65    175.02 o 
  -9   3  13     8291.75     8864.00    213.61 o 
  -7   3  13   146517.61   142597.58   1209.93 o 
  -5   3  13    55657.78    55298.41    577.34 o 
  -3   3  13    50746.15    49869.17    528.98 o 
  -1   3  13     6482.03     6033.89    154.30 o 
   1   3  13    18481.39    18597.78    281.49 o 
   3   3  13   106404.88   103791.95    925.83 o 
   5   3  13    58753.84    58988.55    538.45 o 
   7   3  13   125937.27   122246.82    959.71 o 
   9   3  13    12867.67    12197.99    210.25 o 
  11   3  13    34663.26    33460.21    436.03 o 
  13   3  13       35.08      249.71    102.40 o 
  15   3  13   114394.70   116591.52   1258.12 o 
  17   3  13     1181.82     1409.77    202.16 o 
  19   3  13    48353.42    48420.43   1220.98 o 
 -20   4  13     1218.03     1158.86    275.16 o 
 -18   4  13    17128.60    17835.69    407.23 o 
 -16   4  13    17168.14    17654.77    448.26 o 
 -14   4  13    33808.13    34603.85    481.66 o 
 -12   4  13     9180.48     9285.89    235.48 o 
 -10   4  13    21161.28    20681.57    336.57 o 
  -8   4  13    32557.56    32093.24    422.15 o 
  -6   4  13     3037.70     3393.40    140.37 o 
  -4   4  13    48975.77    49141.09    532.23 o 
  -2   4  13     5273.22     5417.26    189.24 o 
   0   4  13    42591.78    42580.75    564.33 o 
   2   4  13      563.91     1083.04     87.48 o 
   4   4  13    45583.31    44851.83    513.05 o 
   6   4  13     7828.74     7756.25    197.81 o 
   8   4  13    26248.88    25998.41    378.90 o 
  10   4  13      659.69     1194.93    156.45 o 
  12   4  13    52836.24    52258.62    795.73 o 
  14   4  13    35841.71    36068.03    578.10 o 
  16   4  13     9678.84    10100.68    312.95 o 
  18   4  13    10226.26    10053.39    591.59 o 
 -19   5  13      881.55      596.50    202.64 o 
 -17   5  13      696.97      388.51    145.69 o 
 -15   5  13     3847.07     4292.28    235.95 o 
 -13   5  13      317.13      334.43    108.06 o 
 -11   5  13      238.34      278.87    100.60 o 
  -9   5  13       25.72      -76.29     76.29 o 
  -7   5  13     2432.70     2866.09    146.97 o 
  -5   5  13    13345.02    12925.12    296.84 o 
  -3   5  13       73.29      253.55     87.47 o 
  -1   5  13     2298.13     2746.42    207.35 o 
   1   5  13      256.92      455.40     71.09 o 
   3   5  13    12910.35    12607.94    244.62 o 
   5   5  13       22.95       97.09     66.47 o 
   7   5  13      235.42      242.81     75.84 o 
   9   5  13     3709.09     4011.68    202.64 o 
  11   5  13      187.75      932.66    134.78 o 
  13   5  13      106.31      192.41    153.63 o 
  15   5  13     4988.36     5050.42    244.82 o 
  17   5  13     4734.43     4333.15    339.22 o 
 -16   6  13      318.16      227.61    143.93 o 
 -14   6  13    10244.57    10234.17    267.81 o 
 -12   6  13    17599.46    17629.43    378.50 o 
 -10   6  13     1216.74      972.81    137.69 o 
  -8   6  13      101.77      -22.62     92.03 o 
  -6   6  13     3359.98     3053.08    177.82 o 
  -4   6  13     4941.53     5019.64    200.89 o 
  -2   6  13      289.91      451.42    101.27 o 
   0   6  13    47882.83    46303.42    627.82 o 
   2   6  13     2764.99     3018.40    236.57 o 
   4   6  13     1764.46     1745.65    164.98 o 
   6   6  13     1040.25     1187.71    109.37 o 
   8   6  13     1764.48     1665.13    150.12 o 
  10   6  13     9888.98     9771.22    293.67 o 
  12   6  13    13777.37    13902.50    359.25 o 
  14   6  13     1512.55     1665.10    175.30 o 
  16   6  13       76.02       72.49    125.59 o 
 -15   7  13    25619.34    25435.40    582.68 o 
 -13   7  13      195.08      429.19    137.19 o 
 -11   7  13    37240.74    36902.20    578.83 o 
  -9   7  13     4256.32     4204.01    223.71 o 
  -7   7  13    40418.05    39756.77    593.31 o 
  -5   7  13    12443.55    12305.96    373.23 o 
  -3   7  13    47345.36    44804.97    824.68 o 
  -1   7  13    22172.34    21195.39    566.44 o 
   1   7  13    27577.54    27379.11    470.90 o 
   3   7  13    20233.13    19670.22    541.93 o 
   5   7  13    19581.96    19438.12    557.96 o 
   7   7  13    36545.29    35635.95    565.84 o 
   9   7  13     7770.78     8301.92    405.27 o 
  11   7  13    31838.04    30292.53    547.03 o 
  13   7  13     1314.17     1437.21    173.83 o 
  15   7  13    18761.35    18516.76    447.38 o 
 -14   8  13     9365.05     9515.02    395.28 o 
 -12   8  13     6016.59     5868.13    253.78 o 
 -10   8  13     7133.45     6490.48    255.23 o 
  -8   8  13    45870.43    45241.96    663.32 o 
  -6   8  13    11833.48    12042.78    350.61 o 
  -4   8  13    50683.82    49438.18    694.19 o 
  -2   8  13       33.94      662.10    123.69 o 
   0   8  13    16722.99    15810.07    364.14 o 
   2   8  13     2231.98     2906.50    186.52 o 
   4   8  13    85505.89    81818.80    976.33 o 
   8   8  13    63093.15    61161.20    917.07 o 
  10   8  13     6204.78     6407.73    357.57 o 
  12   8  13    10248.56    10075.64    331.38 o 
 -11   9  13    19176.26    19556.97    437.78 o 
  -9   9  13     2221.03     2511.17    412.81 o 
  -7   9  13    27417.62    26900.71    671.64 o 
  -5   9  13     8920.88     9343.22    302.54 o 
  -3   9  13    31897.83    30540.38    601.31 o 
  -1   9  13    10654.05    10469.08    550.42 o 
   1   9  13    14201.75    14771.58    401.50 o 
   3   9  13    23444.44    23234.04    465.93 o 
   5   9  13     6951.94     7868.94    281.47 o 
   7   9  13    17149.08    15664.31    483.12 o 
   9   9  13     8944.44     8373.13    472.96 o 
  -6  10  13       63.56      146.77    134.33 o 
  -4  10  13     7178.23     6384.38    268.24 o 
  -2  10  13      899.70     1147.16    164.15 o 
   0  10  13     5747.84     5750.27    262.58 o 
   2  10  13       80.38      396.68    131.65 o 
   4  10  13     7581.41     7272.54    285.05 o 
   6  10  13     1362.08     1693.64    223.89 o 
 -20   0  14    23328.60    22762.85    966.41 o 
 -18   0  14      336.27      150.19    184.69 o 
 -16   0  14    30188.45    30502.07    910.91 o 
 -14   0  14      845.19     1181.79    213.77 o 
 -12   0  14   213411.38   213666.78   2781.25 o 
 -10   0  14      327.57      491.60    105.98 o 
  -8   0  14    46751.70    46869.75    653.67 o 
  -6   0  14      205.15      129.22     87.40 o 
  -4   0  14   122484.81   122791.41   1346.03 o 
  -2   0  14   129998.62   136336.00   1467.09 o 
   0   0  14   262748.12   269406.69   2656.27 o 
   2   0  14    95512.29    97731.70   1122.62 o 
   4   0  14    31539.83    31943.47    503.46 o 
   6   0  14    10608.84     9705.30    260.48 o 
   8   0  14    29541.68    29052.98    487.38 o 
  10   0  14   149423.33   146889.55   1663.30 o 
  12   0  14    30602.71    31299.85    531.99 o 
  14   0  14    57778.49    58711.74   1082.78 o 
  16   0  14     1948.84     2069.19    249.45 o 
  18   0  14    25502.86    25869.46    722.38 o 
  20   0  14     5435.14     5532.99    392.22 o 
 -21   1  14     4769.79     5223.34    711.75 o 
 -19   1  14    18062.69    18237.55    491.29 o 
 -17   1  14     1998.08     1901.19    184.36 o 
 -15   1  14    10563.97    11243.31    321.39 o 
 -13   1  14    24552.87    24243.64    379.36 o 
 -11   1  14     6021.00     7030.95    198.79 o 
  -9   1  14    19712.81    20471.63    320.72 o 
  -7   1  14     3357.76     3972.95    143.87 o 
  -5   1  14    27106.57    27576.57    314.60 o 
  -3   1  14      806.52     1239.17     77.94 o 
  -1   1  14   130465.06   129715.15    996.70 o 
   3   1  14    27531.11    27355.83    322.89 o 
   5   1  14       63.20      215.82     53.62 o 
   7   1  14    26395.80    25538.50    317.00 o 
   9   1  14    25027.86    24701.79    316.05 o 
  11   1  14    30371.17    30712.32    368.75 o 
  13   1  14    11511.68    12020.76    260.14 o 
  15   1  14    19658.73    20927.13    423.98 o 
  17   1  14    10159.19    11201.68    329.02 o 
  19   1  14    12163.46    13407.95    378.49 o 
 -20   2  14    13071.13    12988.20    433.45 o 
 -18   2  14     4403.07     4262.25    284.46 o 
 -16   2  14     5512.92     5949.10    334.93 o 
 -14   2  14       22.18       10.33     89.03 o 
 -12   2  14     6741.79     6575.96    200.46 o 
 -10   2  14     1474.39     1308.14    113.49 o 
  -8   2  14    26597.11    26805.24    376.06 o 
  -6   2  14       33.18       60.10     62.03 o 
  -4   2  14    28907.39    29036.00    379.37 o 
  -2   2  14    11806.76    12313.07    263.59 o 
   0   2  14     5060.79     5862.64    159.63 o 
   2   2  14     7204.33     7871.74    162.91 o 
   4   2  14    29781.81    30891.76    351.24 o 
   6   2  14    16439.60    16086.05    268.17 o 
   8   2  14    12161.57    12051.70    211.10 o 
  10   2  14    22431.49    21479.94    296.08 o 
  12   2  14        8.14       35.84     70.49 o 
  14   2  14     9565.17     9210.95    395.96 o 
  16   2  14     4920.71     4904.31    235.34 o 
  18   2  14    31688.86    33617.43    834.67 o 
  20   2  14      237.39      334.22    182.38 o 
 -19   3  14     7991.65     8347.64    301.20 o 
 -17   3  14     3775.22     3404.03    196.01 o 
 -15   3  14      409.99      484.92    114.45 o 
 -13   3  14      243.25      239.06     97.72 o 
 -11   3  14       47.79      -76.92     76.92 o 
  -9   3  14     2090.02     2336.32    137.09 o 
  -7   3  14     7410.14     7487.87    198.45 o 
  -5   3  14    16222.63    16002.20    274.86 o 
  -3   3  14     1150.03     1416.72     98.14 o 
  -1   3  14      286.12      289.81     65.87 o 
   1   3  14      248.68      321.19     55.66 o 
   3   3  14    13689.72    14063.60    216.73 o 
   5   3  14     2364.73     2508.11    109.11 o 
   7   3  14    12570.48    11746.46    242.55 o 
   9   3  14     1743.70     1745.84    125.80 o 
  11   3  14      171.01      174.11     91.42 o 
  13   3  14      900.17      752.04    124.88 o 
  15   3  14    10866.23    11162.07    317.27 o 
  17   3  14     2028.46     2543.79    251.84 o 
  19   3  14     7349.53     6552.32    594.78 o 
 -18   4  14     2343.23     2225.84    212.77 o 
 -16   4  14    18581.31    18885.69    408.30 o 
 -14   4  14      177.54      169.10    107.86 o 
 -12   4  14     7591.52     7530.75    220.78 o 
 -10   4  14      190.62      143.88     87.17 o 
  -8   4  14    32640.78    31755.62    429.10 o 
  -6   4  14     4439.27     4641.21    161.94 o 
  -4   4  14    32728.21    32216.25    411.14 o 
  -2   4  14    23792.66    22778.87    450.51 o 
   0   4  14    14180.57    14605.15    312.18 o 
   2   4  14    22789.33    21859.78    327.45 o 
   4   4  14    24276.49    24147.56    355.78 o 
   6   4  14    18237.02    18302.93    363.05 o 
   8   4  14     6310.25     6231.16    189.82 o 
  10   4  14    11639.01    12200.60    305.82 o 
  12   4  14      123.11      222.01    113.68 o 
  14   4  14    24996.17    26097.09    490.21 o 
  16   4  14      168.92      118.96    120.64 o 
  18   4  14    33042.32    33350.44    730.50 o 
 -17   5  14     3510.14     3645.59    267.29 o 
 -15   5  14    29286.25    29021.87    454.81 o 
 -13   5  14    43657.57    43489.52    561.36 o 
 -11   5  14    32400.67    31872.98    454.66 o 
  -9   5  14    33333.12    33009.12    520.37 o 
  -7   5  14     2529.37     2569.26    167.76 o 
  -5   5  14    40334.28    38597.03    559.28 o 
  -3   5  14     7556.15     9342.86    319.51 o 
  -1   5  14   208219.25   198827.00   1839.44 o 
   3   5  14    55640.16    54126.63    598.00 o 
   5   5  14      248.90      612.95    103.74 o 
   7   5  14    20171.65    20465.13    344.07 o 
   9   5  14    12221.18    13204.86    442.97 o 
  11   5  14    87782.87    84449.55   1003.50 o 
  13   5  14    17579.54    17318.35    397.76 o 
  15   5  14    18684.37    18302.20    421.34 o 
  17   5  14     8232.27     7634.02    331.68 o 
 -16   6  14    17711.12    16728.21    467.10 o 
 -14   6  14       52.47      586.43    144.74 o 
 -12   6  14    75719.47    73321.20    929.82 o 
 -10   6  14      968.02      938.49    143.51 o 
  -8   6  14    35332.87    34107.84    540.33 o 
  -6   6  14      485.47      644.08    119.64 o 
  -4   6  14    33045.77    32193.68    513.37 o 
  -2   6  14    34460.82    34607.48    535.79 o 
   0   6  14    47562.84    47196.13    649.28 o 
   2   6  14    27963.30    27438.86    468.74 o 
   4   6  14    15520.74    15507.56    345.69 o 
   6   6  14    21837.44    22289.38    495.29 o 
   8   6  14    10375.81    10652.95    360.98 o 
  10   6  14    80150.27    79021.61   1460.32 o 
  12   6  14     6031.54     6745.12    264.65 o 
  14   6  14    31027.06    30435.66    700.18 o 
  16   6  14      717.17      734.08    177.19 o 
 -15   7  14     2062.83     1919.43    236.75 o 
 -13   7  14     5620.43     5734.04    293.12 o 
 -11   7  14     1239.03     1281.62    162.33 o 
  -9   7  14    11050.03    10600.90    306.38 o 
  -7   7  14     7033.18     7299.05    257.88 o 
  -5   7  14    12438.52    11815.45    383.59 o 
  -3   7  14      266.68      616.45    116.61 o 
  -1   7  14    19143.09    17890.21    381.78 o 
   1   7  14     1539.64     1988.80    195.10 o 
   3   7  14    12584.03    11180.69    303.37 o 
   5   7  14     3398.83     4046.57    211.96 o 
   7   7  14    27750.79    26097.37    480.26 o 
   9   7  14     4367.51     4773.32    238.10 o 
  11   7  14     5527.10     5359.27    251.37 o 
  13   7  14     2595.94     2639.40    209.52 o 
 -12   8  14     7710.69     7829.58    290.30 o 
 -10   8  14     1653.71     2123.13    189.00 o 
  -8   8  14      169.64      348.38    129.17 o 
  -6   8  14     3257.94     3147.25    327.05 o 
  -4   8  14     1040.18     1079.69    147.73 o 
  -2   8  14      913.98      937.94    140.49 o 
   0   8  14     7925.88     7075.43    257.26 o 
   2   8  14       44.89       39.38     97.88 o 
   4   8  14      144.25      172.45    104.51 o 
   6   8  14     2589.25     2449.17    230.10 o 
   8   8  14      381.94      426.95    153.64 o 
  10   8  14     5531.80     5511.32    301.60 o 
  12   8  14      151.69      223.24    127.55 o 
  -9   9  14     8940.96     8957.18    374.17 o 
  -7   9  14     9702.51     9988.21    323.07 o 
  -5   9  14    31073.66    29110.77    536.62 o 
  -3   9  14     2231.47     2720.74    203.73 o 
  -1   9  14      648.63      602.66    135.65 o 
   1   9  14     1118.29     1482.16    164.72 o 
   3   9  14    24256.87    23619.67    479.50 o 
   5   9  14      319.80     1675.42    428.76 o 
   7   9  14    20374.57    19625.13    799.52 o 
   9   9  14       50.27      158.88    146.82 o 
  -4  10  14    13484.21    13199.46    473.13 o 
  -2  10  14     7541.51     7491.27    291.42 o 
   0  10  14    24286.22    23871.11    496.75 o 
   2  10  14    14352.78    14309.27    385.58 o 
 -19   1  15       62.17      -27.82    141.26 o 
 -17   1  15     8611.12     8644.91    295.39 o 
 -15   1  15       16.72       -5.25    115.58 o 
 -13   1  15    25978.63    25754.97    466.67 o 
 -11   1  15      329.66      314.15     91.96 o 
  -9   1  15     7072.02     7096.77    196.07 o 
  -7   1  15     7362.47     6852.19    185.73 o 
  -5   1  15    10959.07    12017.90    235.06 o 
  -3   1  15     3918.40     4226.18    125.19 o 
  -1   1  15    69118.30    70301.97    717.73 o 
   1   1  15    12402.75    13272.35    217.66 o 
   3   1  15     8082.73     8381.90    175.13 o 
   5   1  15     8966.74     9343.13    201.69 o 
   7   1  15      126.42      145.88     56.31 o 
   9   1  15     9112.17     8876.04    190.57 o 
  11   1  15    16847.10    16548.17    265.32 o 
  13   1  15    36023.30    36215.01    482.02 o 
  15   1  15     1498.76     1768.68    165.01 o 
  17   1  15     9240.56     9979.16    334.59 o 
  19   1  15      241.05       80.96    131.43 o 
 -20   2  15    29931.15    28671.24    789.55 o 
 -18   2  15    17475.15    18560.29    448.81 o 
 -16   2  15    45356.61    46501.89    931.18 o 
 -14   2  15    13913.88    13676.26    298.08 o 
 -12   2  15    24433.57    24950.39    390.81 o 
 -10   2  15    21223.51    21153.44    512.90 o 
  -8   2  15    49910.63    50340.39    657.12 o 
  -6   2  15   111688.05   110500.14    999.66 o 
  -4   2  15    22247.44    22469.22    335.94 o 
  -2   2  15    39618.99    40039.35    473.46 o 
   0   2  15     3203.67     3553.71    117.51 o 
   2   2  15    90710.31    90112.15    756.47 o 
   4   2  15     1635.99     2080.03    103.01 o 
   6   2  15   108057.99   106262.09    868.69 o 
   8   2  15       69.86      116.51     58.52 o 
  10   2  15    17203.48    17168.23    266.99 o 
  12   2  15     2673.72     3090.81    154.32 o 
  14   2  15    34306.56    35571.61    490.31 o 
  16   2  15    34142.43    35203.86    709.34 o 
  18   2  15    28189.11    28830.02    662.46 o 
 -19   3  15    11221.50    11022.93    409.59 o 
 -17   3  15    93165.87    93665.52   1081.90 o 
 -15   3  15     2012.59     2414.36    186.59 o 
 -13   3  15    14801.84    14418.51    302.05 o 
 -11   3  15        2.36      190.40     90.76 o 
  -9   3  15    65298.33    65240.89    697.39 o 
  -7   3  15    18951.87    19796.32    326.91 o 
  -5   3  15   155694.80   153882.91   1303.04 o 
  -3   3  15    12209.75    13126.51    249.06 o 
  -1   3  15    43009.68    41682.46    483.35 o 
   1   3  15    20764.68    20943.15    376.88 o 
   3   3  15    68161.50    68324.05    697.01 o 
   5   3  15   105799.70   105485.47    973.84 o 
   7   3  15    19727.46    20070.27    329.75 o 
   9   3  15    10572.50    10587.58    238.36 o 
  11   3  15      164.12      229.97     97.38 o 
  13   3  15    35378.98    35728.17    569.02 o 
  15   3  15       36.56      213.37    117.37 o 
  17   3  15    83477.00    84812.87   1263.97 o 
  19   3  15      905.12      848.61    316.99 o 
 -18   4  15     6176.12     6112.80    308.94 o 
 -16   4  15    20745.43    20389.27    387.10 o 
 -14   4  15    12330.65    12076.11    290.31 o 
 -12   4  15    15479.38    15881.11    364.43 o 
 -10   4  15    14047.04    13736.98    286.83 o 
  -8   4  15     3444.15     4243.71    246.76 o 
  -6   4  15    37223.18    36036.00    460.47 o 
  -4   4  15     7737.15     8080.57    209.94 o 
  -2   4  15    24384.15    23317.28    469.53 o 
   0   4  15    13788.68    13523.47    310.72 o 
   2   4  15    63111.51    61764.57    652.46 o 
   4   4  15     4937.28     5396.47    175.47 o 
   6   4  15    35423.79    35365.73    466.98 o 
   8   4  15       53.70      111.38     75.35 o 
  10   4  15    35410.08    34903.53    550.98 o 
  12   4  15     1321.65     1809.11    219.71 o 
  14   4  15    33792.45    34993.75    658.60 o 
  16   4  15    17338.92    17463.14    415.70 o 
  18   4  15     5064.12     5417.69    343.58 o 
 -17   5  15     5180.45     5139.40    261.94 o 
 -15   5  15      163.56      179.20    117.03 o 
 -13   5  15     1216.18     1539.92    150.55 o 
 -11   5  15        2.76       15.47    112.51 o 
  -9   5  15     2409.42     2216.89    171.38 o 
  -7   5  15     6173.07     5871.73    225.94 o 
  -5   5  15     1982.35     2136.27    161.49 o 
  -3   5  15      116.00      147.53     93.66 o 
  -1   5  15      681.28      986.93    136.93 o 
   1   5  15      822.17     1009.48    124.47 o 
   3   5  15      942.77     1065.14    147.03 o 
   5   5  15     5271.89     4949.08    177.12 o 
   7   5  15       44.16       19.75     72.48 o 
   9   5  15       46.45      245.78    100.85 o 
  11   5  15     3936.98     4041.27    220.77 o 
  13   5  15     4877.64     5439.95    248.23 o 
  15   5  15      619.39      629.93    141.94 o 
  17   5  15      578.67      523.73    147.23 o 
 -16   6  15      329.74      473.47    184.04 o 
 -14   6  15     5255.76     5906.90    258.11 o 
 -12   6  15    15649.35    15910.80    381.74 o 
 -10   6  15     5875.84     5846.94    245.43 o 
  -8   6  15      290.63      171.82    110.26 o 
  -6   6  15     1332.59     1323.00    145.15 o 
  -4   6  15       36.21      -53.20     87.36 o 
  -2   6  15    32751.77    31242.49    617.33 o 
   0   6  15       19.02      538.50    112.23 o 
   2   6  15     8618.11     8241.16    341.18 o 
   4   6  15       13.38      -20.20     83.44 o 
   6   6  15      387.16      497.56     97.53 o 
   8   6  15      173.09      106.77     96.05 o 
  10   6  15    22501.71    20348.28    431.50 o 
  12   6  15     1533.38     1538.15    169.25 o 
  14   6  15     5873.99     5696.27    264.61 o 
 -13   7  15    27124.07    26226.99    507.17 o 
 -11   7  15        1.68      678.71    149.62 o 
  -9   7  15    26156.45    24941.28    479.99 o 
  -7   7  15      450.41      714.04    139.32 o 
  -5   7  15    34631.86    32919.87    550.42 o 
  -3   7  15     3189.97     3733.19    249.76 o 
  -1   7  15    35359.65    33287.48    620.16 o 
   1   7  15     7391.20     7728.35    263.70 o 
   3   7  15    18769.37    18008.11    395.96 o 
   5   7  15    12697.71    12914.46    338.04 o 
   7   7  15     8925.22     8721.82    341.83 o 
   9   7  15    24661.35    23842.24    478.32 o 
  11   7  15     1955.82     2503.94    202.44 o 
  13   7  15    18206.20    17592.67    435.03 o 
 -12   8  15     5424.09     5770.73    267.60 o 
 -10   8  15    25318.10    24127.38    488.63 o 
  -8   8  15    18151.31    17993.77    474.28 o 
  -6   8  15    66770.94    66479.66    874.81 o 
  -4   8  15    13664.59    13748.83    359.80 o 
  -2   8  15    28449.11    27935.27    513.50 o 
   0   8  15      102.15      504.38    129.69 o 
   2   8  15    45386.64    43841.04    668.34 o 
   6   8  15    85483.27    82257.77   1223.42 o 
   8   8  15     3491.22     4253.15    291.05 o 
  10   8  15    10634.49     9942.48    392.30 o 
  -7   9  15     4911.15     5314.92    263.52 o 
  -5   9  15    22493.24    21874.92    471.19 o 
  -3   9  15     2570.34     3167.65    221.58 o 
  -1   9  15    23125.84    22046.83    468.36 o 
   1   9  15     9393.79     9674.19    433.55 o 
   3   9  15    12416.21    12735.02    361.03 o 
   5   9  15    20354.00    20609.41    726.12 o 
   7   9  15     9291.23     8979.40    381.78 o 
 -20   0  16     5941.01     5955.17    561.56 o 
 -18   0  16     6500.68     6123.53    656.24 o 
 -16   0  16     8200.90     9310.34    433.73 o 
 -14   0  16   144626.34   144036.14   2091.07 o 
 -12   0  16     2057.87     2488.11    262.09 o 
 -10   0  16   180199.70   176343.66   2385.78 o 
  -8   0  16      347.58      274.25    143.14 o 
  -6   0  16    26877.80    26472.77    459.13 o 
  -4   0  16      280.01      572.60    104.18 o 
  -2   0  16   178289.61   179903.19   1889.94 o 
   0   0  16    37661.89    38584.67    590.59 o 
   2   0  16    76899.71    80590.06    995.08 o 
   4   0  16     3977.33     3672.50    381.99 o 
   6   0  16    12954.00    12697.79    317.27 o 
   8   0  16    62534.32    62564.97    876.56 o 
  10   0  16    36635.66    36795.30    601.01 o 
  12   0  16    98615.81    97065.00   1191.78 o 
  14   0  16    13524.14    14126.77    492.74 o 
  16   0  16    17364.67    18326.35    587.55 o 
  18   0  16      237.36      140.95    185.12 o 
 -19   1  16      869.27      753.78    171.14 o 
 -17   1  16    16183.77    16106.61    401.57 o 
 -15   1  16     8901.29     8476.97    288.95 o 
 -13   1  16    27450.83    27945.76    518.37 o 
 -11   1  16    51289.59    50790.53    690.56 o 
  -9   1  16    14948.50    15162.88    286.32 o 
  -7   1  16    17075.84    16041.66    288.66 o 
  -5   1  16    10840.86    11083.16    305.38 o 
  -3   1  16    71566.98    70570.60    665.32 o 
  -1   1  16     1966.18     3111.04    118.66 o 
   1   1  16    73228.12    73087.13    653.05 o 
   3   1  16     1828.44     2707.73    135.30 o 
   5   1  16    26027.80    26434.89    336.21 o 
   7   1  16     4904.92     4755.99    146.55 o 
   9   1  16    40490.38    40700.90    449.12 o 
  11   1  16    23181.65    22398.67    320.41 o 
  13   1  16    18473.37    18674.34    336.22 o 
  15   1  16     2385.51     2570.68    189.70 o 
  17   1  16    21753.20    22634.23    475.47 o 
  19   1  16    20275.61    21351.02    578.85 o 
 -18   2  16     8396.03     8623.71    317.90 o 
 -16   2  16     2279.28     2226.83    201.47 o 
 -14   2  16     7853.41     7581.12    271.19 o 
 -12   2  16      724.67      635.14    112.01 o 
 -10   2  16    18193.19    18841.50    333.47 o 
  -8   2  16      789.59     1055.12    110.39 o 
  -6   2  16    26066.85    27056.44    390.16 o 
  -4   2  16      130.92      129.39     70.45 o 
  -2   2  16     9889.08     9951.42    229.20 o 
   0   2  16     8547.96     8135.39    171.98 o 
   2   2  16    16473.40    16746.38    253.92 o 
   4   2  16     3652.28     3935.70    134.18 o 
   6   2  16    39518.21    39853.66    436.65 o 
   8   2  16    15989.67    16017.46    277.49 o 
  10   2  16      299.91      310.21     71.43 o 
  12   2  16     1036.47     1223.40    151.74 o 
  14   2  16     1856.36     2151.17    172.22 o 
  16   2  16     5968.63     7022.90    338.08 o 
  18   2  16     1481.57     1771.85    232.09 o 
 -19   3  16      207.37      250.05    244.87 o 
 -17   3  16     5551.00     6802.01    318.56 o 
 -15   3  16      373.81      206.64    119.21 o 
 -13   3  16      205.34      109.05    101.20 o 
 -11   3  16      248.50      176.07     97.25 o 
  -9   3  16     4553.27     5047.77    184.84 o 
  -7   3  16    12455.01    12430.16    265.46 o 
  -5   3  16     3438.72     4076.83    164.80 o 
  -3   3  16     3682.69     3785.84    190.81 o 
  -1   3  16       36.85       79.92     63.37 o 
   1   3  16     3883.63     3977.67    149.28 o 
   3   3  16     1873.17     2236.97    128.00 o 
   5   3  16    25400.31    24357.03    369.06 o 
   7   3  16     1923.21     2332.37    136.58 o 
   9   3  16      402.33      394.52     87.45 o 
  11   3  16      599.61      699.38    131.62 o 
  13   3  16      399.13      301.78    116.83 o 
  15   3  16     1262.82     1030.69    154.30 o 
  17   3  16     7747.46     7701.14    517.73 o 
 -18   4  16    17004.56    17217.10    485.15 o 
 -16   4  16     1348.39     1428.80    161.57 o 
 -14   4  16    26077.71    26310.29    439.00 o 
 -12   4  16        8.35       -1.63    101.33 o 
 -10   4  16    48326.99    47200.95    653.34 o 
  -8   4  16       45.34      398.89     98.92 o 
  -6   4  16    47225.77    47037.06    560.91 o 
  -4   4  16     3564.48     4149.35    210.18 o 
  -2   4  16     9500.60     9629.30    273.13 o 
   0   4  16    13288.72    13809.37    322.22 o 
   2   4  16    17792.71    17709.92    368.04 o 
   4   4  16    23803.66    23637.25    367.93 o 
   6   4  16    27522.93    27786.08    413.28 o 
   8   4  16    22783.05    22345.10    368.27 o 
  10   4  16     2981.52     3280.72    194.12 o 
  12   4  16    14836.59    14427.98    359.94 o 
  14   4  16      490.87      495.48    150.51 o 
  16   4  16    22724.96    22411.14    538.75 o 
 -17   5  16    17869.85    17008.64    419.96 o 
 -15   5  16    13903.05    14643.24    337.32 o 
 -13   5  16    69090.61    67118.05    871.67 o 
 -11   5  16    45228.19    43889.06    808.66 o 
  -9   5  16    23335.45    22760.65    447.16 o 
  -7   5  16     9110.55     8851.23    277.25 o 
  -5   5  16     9535.67     9984.00    289.56 o 
  -3   5  16    61242.04    61006.96    783.19 o 
  -1   5  16    23017.86    23705.72    441.98 o 
   1   5  16    99074.41    94160.20   1180.00 o 
   3   5  16     2484.14     3155.12    187.30 o 
   5   5  16    12710.87    12075.10    313.54 o 
   7   5  16     2742.47     3298.74    165.57 o 
   9   5  16    51439.96    50587.83    712.94 o 
  11   5  16    10247.53    10454.84    443.16 o 
  13   5  16    52447.05    50792.50    751.52 o 
  15   5  16     4811.40     4867.47    256.58 o 
 -14   6  16    43788.91    42838.06    671.99 o 
 -12   6  16      866.63     1410.47    268.61 o 
 -10   6  16    61857.59    60433.14    813.35 o 
  -8   6  16      844.32     1158.22    152.86 o 
  -6   6  16    28856.98    27176.35    492.66 o 
  -4   6  16     5285.33     6351.54    244.57 o 
  -2   6  16    77490.69    74320.84    910.62 o 
   0   6  16    24895.86    26608.67    482.54 o 
   2   6  16    54840.57    54458.60    831.28 o 
   4   6  16    12383.39    12356.42    327.00 o 
   6   6  16    15201.38    16346.61    428.83 o 
   8   6  16    50170.00    49419.25    711.94 o 
  10   6  16     7741.97     8533.34    403.07 o 
  12   6  16    42151.92    41074.50    670.11 o 
  14   6  16     5726.72     5923.88    278.30 o 
 -13   7  16     2815.27     2715.82    222.49 o 
 -11   7  16    14412.98    14345.26    379.81 o 
  -9   7  16     8833.97     8813.06    302.46 o 
  -7   7  16     7028.21     6856.65    266.68 o 
  -5   7  16     9643.71     8993.39    302.54 o 
  -3   7  16    11679.01    11492.20    419.41 o 
  -1   7  16       69.75      217.09    111.96 o 
   1   7  16     8383.22     7919.72    277.50 o 
   3   7  16     2326.60     2829.23    196.33 o 
   5   7  16    16973.96    17070.38    469.36 o 
   7   7  16      870.10     1284.72    185.40 o 
   9   7  16    14610.41    14742.11    458.27 o 
  11   7  16     9912.05     9480.56    320.12 o 
 -10   8  16      839.59      723.53    160.41 o 
  -8   8  16      378.48      508.70    153.34 o 
  -6   8  16     2874.81     2422.46    204.37 o 
  -4   8  16      388.48      294.88    130.93 o 
  -2   8  16     4278.04     4563.16    243.45 o 
   0   8  16     3423.63     3495.35    219.01 o 
   2   8  16      110.15       45.49    103.14 o 
   4   8  16     2321.03     2569.59    199.78 o 
   6   8  16      648.02      573.25    165.29 o 
   8   8  16      891.51      921.37    184.43 o 
  10   8  16        1.28       35.26    140.51 o 
  -5   9  16     7261.85     7822.41    384.54 o 
  -3   9  16     4278.34     4361.08    275.21 o 
  -1   9  16      517.12      653.88    143.44 o 
   1   9  16     7099.47     7006.11    282.76 o 
   3   9  16      216.05      621.18    143.71 o 
   5   9  16    40502.84    39253.24   1207.27 o 
 -19   1  17     3501.53     3682.26    249.08 o 
 -17   1  17     1575.66     1356.27    324.22 o 
 -15   1  17    19625.01    20341.26    446.40 o 
 -13   1  17     9968.28     9704.95    306.84 o 
 -11   1  17    32137.60    32171.72    535.76 o 
  -9   1  17       52.30      137.66    104.78 o 
  -7   1  17    14059.03    14377.52    280.18 o 
  -5   1  17     4427.30     4511.28    164.91 o 
  -3   1  17    43165.70    43445.15    517.90 o 
  -1   1  17     1538.16     2686.43    117.65 o 
   1   1  17    59380.33    59981.27    575.16 o 
   3   1  17    12634.04    12895.06    255.22 o 
   5   1  17     7443.92     7469.51    180.26 o 
   7   1  17     9246.94     9386.17    201.99 o 
   9   1  17    18312.75    17745.48    312.46 o 
  11   1  17    23980.09    24311.87    342.99 o 
  13   1  17     5339.09     5550.64    199.01 o 
  15   1  17    19804.42    20520.36    435.32 o 
  17   1  17     2011.06     2112.01    240.10 o 
 -18   2  17    50553.73    54253.05    805.94 o 
 -16   2  17    10438.57    10959.94    557.01 o 
 -14   2  17    34699.96    35094.40    588.42 o 
 -12   2  17    14987.53    15507.98    371.72 o 
 -10   2  17    45151.83    43830.61    554.63 o 
  -8   2  17    91694.02    92516.11    910.13 o 
  -6   2  17    36800.15    35238.08    466.76 o 
  -4   2  17    48334.70    48685.45    566.07 o 
  -2   2  17     5767.70     5695.37    178.94 o 
   0   2  17    12533.41    12944.09    257.79 o 
   2   2  17      712.74     1077.18    101.71 o 
   4   2  17   126487.91   127679.47   1024.44 o 
   6   2  17      664.88     1038.35     89.57 o 
   8   2  17    77871.41    76579.83    785.33 o 
  10   2  17     1111.58     1224.21    112.65 o 
  12   2  17    31816.51    31192.33    591.08 o 
  14   2  17    19310.23    18592.84    538.89 o 
  16   2  17    38818.80    38223.62    763.15 o 
  18   2  17    14067.98    14102.75    609.48 o 
 -17   3  17    11402.95    12221.21    396.79 o 
 -15   3  17    57073.61    58684.76    816.30 o 
 -13   3  17     3168.53     3364.42    189.73 o 
 -11   3  17    44852.15    44792.46    576.69 o 
  -9   3  17      101.18      387.14    101.96 o 
  -7   3  17   171542.33   169822.78   1458.85 o 
  -5   3  17     6168.91     7461.37    211.18 o 
  -3   3  17    34532.79    35909.63    467.42 o 
  -1   3  17     1015.69     1409.28    133.58 o 
   1   3  17    20292.25    20409.07    395.30 o 
   3   3  17    58796.04    60752.77    662.69 o 
   5   3  17    72881.59    71863.06    752.68 o 
   7   3  17    56292.78    55792.93    635.52 o 
   9   3  17    16586.68    16754.08    317.40 o 
  11   3  17    13057.72    12582.54    369.46 o 
  13   3  17     3140.38     3765.04    216.20 o 
  15   3  17    64438.89    64952.13    871.37 o 
  17   3  17     5164.20     5838.39    342.77 o 
 -16   4  17     7448.74     8084.99    271.89 o 
 -14   4  17    26844.38    26008.23    643.83 o 
 -12   4  17     4693.71     5021.59    214.54 o 
 -10   4  17    16228.96    16159.37    328.62 o 
  -8   4  17    37305.43    36769.75    502.04 o 
  -6   4  17     4665.93     4843.75    220.03 o 
  -4   4  17    36354.96    36280.34    566.29 o 
  -2   4  17    22379.71    21464.39    418.97 o 
   0   4  17    41891.07    41602.60    969.83 o 
   2   4  17     2403.93     2883.13    181.00 o 
   4   4  17    68412.67    66788.46    832.95 o 
   6   4  17     3787.40     4005.23    240.70 o 
   8   4  17    27434.77    27273.44    420.55 o 
  10   4  17      373.02      801.43    130.82 o 
  12   4  17    38586.25    37555.90    783.16 o 
  14   4  17    12665.84    12657.11    353.86 o 
  16   4  17     8841.18     9186.93    468.63 o 
 -15   5  17     2749.43     2289.39    212.98 o 
 -13   5  17     2773.79     2627.57    215.27 o 
 -11   5  17      361.85      452.03    143.38 o 
  -9   5  17      177.12      346.61    126.75 o 
  -7   5  17     5811.68     5356.38    234.14 o 
  -5   5  17      717.72      499.52    131.01 o 
  -3   5  17     2415.50     2698.15    214.89 o 
  -1   5  17     5048.93     5036.76    226.82 o 
   1   5  17     4696.76     4849.69    224.00 o 
   3   5  17     4158.62     4216.52    219.65 o 
   5   5  17       32.13        2.80     84.18 o 
   7   5  17     3908.88     4010.34    186.96 o 
   9   5  17       49.15      159.51    102.43 o 
  11   5  17     1954.94     2248.09    205.46 o 
  13   5  17      332.03      135.39    119.89 o 
  15   5  17     6259.52     6511.92    279.44 o 
 -14   6  17    16667.58    17913.66    432.55 o 
 -12   6  17    13509.89    14324.45    427.89 o 
 -10   6  17    11684.94    11479.41    339.28 o 
  -8   6  17     1062.12      828.11    150.48 o 
  -6   6  17     1087.11      925.49    146.91 o 
  -4   6  17     2855.75     3120.71    204.66 o 
  -2   6  17     9205.31     9222.72    331.93 o 
   0   6  17    23900.59    24449.02    472.99 o 
   2   6  17     1964.68     2337.84    181.56 o 
   4   6  17      474.57      411.77    115.16 o 
   6   6  17      111.64      124.92    100.82 o 
   8   6  17    17005.15    15243.36    451.88 o 
  10   6  17      879.40     1226.30    180.02 o 
  12   6  17    20660.79    20615.51    465.53 o 
 -11   7  17    29220.40    28080.64    544.02 o 
  -9   7  17       94.44      412.15    147.84 o 
  -7   7  17    28654.75    28599.76    536.49 o 
  -5   7  17      947.97     1331.65    188.50 o 
  -3   7  17    33950.49    33149.40    992.71 o 
  -1   7  17     7200.40     7540.36    277.39 o 
   1   7  17    26678.39    25708.26    498.79 o 
   3   7  17     9454.98     9567.99    422.24 o 
   5   7  17    23218.23    22791.75    473.80 o 
   7   7  17    21543.18    20386.18    726.41 o 
   9   7  17     7907.86     8789.61    368.55 o 
  11   7  17    21062.20    20818.87    564.63 o 
  -8   8  17    41536.59    40561.80    847.66 o 
  -6   8  17    33082.40    32409.25    589.20 o 
  -4   8  17    39925.37    38586.91    926.22 o 
  -2   8  17     3744.48     3742.11    236.40 o 
   0   8  17    19866.73    19432.22    442.75 o 
   2   8  17      155.70      979.30    156.21 o 
   4   8  17    75259.10    72995.44    963.50 o 
   8   8  17    45668.81    44557.62    865.80 o 
  -3   9  17    28390.17    28008.92    693.85 o 
  -1   9  17      892.88     1653.17    187.51 o 
   1   9  17    20248.50    19574.91    459.35 o 
   3   9  17    14875.85    15078.53    469.36 o 
 -18   0  18     6099.53     6127.17    453.82 o 
 -16   0  18    19313.96    20241.54    995.79 o 
 -14   0  18    13246.78    13193.78    510.27 o 
 -12   0  18   165856.22   169925.39   2393.30 o 
 -10   0  18       88.73      260.30    167.35 o 
  -8   0  18    44266.24    47100.00    933.90 o 
  -6   0  18     1119.48     1388.95    381.99 o 
  -4   0  18    69026.98    69467.75   1204.74 o 
  -2   0  18    27029.43    26985.19    488.73 o 
   0   0  18   144578.75   145921.94   1620.96 o 
   2   0  18    16823.97    17189.30    384.24 o 
   4   0  18    25014.25    26110.91    487.92 o 
   6   0  18    26607.34    26984.47    504.05 o 
   8   0  18    42168.98    42195.96    868.15 o 
  10   0  18   145860.14   141979.50   1616.69 o 
  12   0  18    35030.00    36323.79    628.65 o 
  14   0  18    37312.86    36211.41    834.59 o 
  16   0  18      961.65     1125.36    227.43 o 
 -17   1  18      741.20      669.67    169.73 o 
 -15   1  18    32077.07    32333.76    579.58 o 
 -13   1  18    21913.29    23605.76    475.55 o 
 -11   1  18    59701.79    61320.16    809.31 o 
  -9   1  18    25581.72    27321.32    484.53 o 
  -7   1  18    39709.99    40423.19    598.76 o 
  -5   1  18    33782.77    36224.07    473.58 o 
  -3   1  18     7522.20     9176.03    225.14 o 
  -1   1  18   103102.52   105503.38    981.60 o 
   3   1  18    58769.52    59515.33    718.31 o 
   5   1  18     7090.23     7437.78    183.88 o 
   7   1  18    95492.88    96266.66    907.69 o 
   9   1  18     3446.44     3732.71    165.48 o 
  11   1  18    63587.98    63766.04    634.86 o 
  13   1  18     1206.59     1119.54    125.18 o 
  15   1  18    22713.19    23057.82    562.13 o 
  17   1  18     3844.89     4416.98    304.17 o 
 -16   2  18     2121.80     2222.76    210.36 o 
 -14   2  18      124.16      179.45    137.00 o 
 -12   2  18     8013.52     8271.96    287.29 o 
 -10   2  18       54.36       60.71    115.04 o 
  -8   2  18    24812.75    25700.13    403.13 o 
  -6   2  18     1496.25     1931.41    150.33 o 
  -4   2  18    19042.41    18882.02    329.60 o 
  -2   2  18     5519.58     5440.93    182.44 o 
   0   2  18     1546.21     1699.67    135.36 o 
   2   2  18     1325.10     1519.97    116.73 o 
   4   2  18    15909.89    15487.88    259.20 o 
   6   2  18     5983.53     5989.80    194.12 o 
   8   2  18     6453.57     6208.57    199.33 o 
  10   2  18    12470.31    11874.74    296.22 o 
  12   2  18       54.88      -31.94     96.99 o 
  14   2  18     1605.69     2118.75    308.55 o 
  16   2  18     6961.01     7666.35    355.05 o 
 -17   3  18      723.74      851.68    184.10 o 
 -15   3  18      548.16      628.02    162.25 o 
 -13   3  18        6.79      -91.34    121.92 o 
 -11   3  18      260.63      354.69    116.67 o 
  -9   3  18     1968.46     2053.44    153.66 o 
  -7   3  18     8924.99     8407.76    236.26 o 
  -5   3  18     5979.14     5500.36    195.01 o 
  -3   3  18       19.71       -7.45     88.49 o 
  -1   3  18      587.38      670.71    118.64 o 
   1   3  18        4.79      -55.14     78.07 o 
   3   3  18     6474.55     6484.86    243.16 o 
   5   3  18     1447.35     1550.22    126.25 o 
   7   3  18     6401.34     6113.09    249.56 o 
   9   3  18      802.34      843.67    108.86 o 
  11   3  18      179.08      158.79    101.82 o 
  13   3  18      221.89      162.32    125.16 o 
  15   3  18     1789.74     2317.17    248.75 o 
 -16   4  18    14725.40    14687.86    405.65 o 
 -14   4  18      253.55      223.27    128.37 o 
 -12   4  18    30095.46    31830.31    495.72 o 
 -10   4  18       76.95       91.29    104.15 o 
  -8   4  18    74871.30    75250.18    934.83 o 
  -6   4  18       41.84      636.94    127.98 o 
  -4   4  18    42870.22    42645.39    638.57 o 
  -2   4  18     2010.05     2217.30    173.33 o 
   0   4  18    15334.85    16494.33    372.70 o 
   2   4  18     7001.17     6824.30    266.73 o 
   4   4  18    39049.00    40037.84    613.58 o 
   6   4  18    26675.76    25767.39    409.36 o 
   8   4  18    24984.21    25442.97    412.09 o 
  10   4  18    30934.21    30410.99    533.65 o 
  12   4  18     4855.40     4884.98    262.01 o 
  14   4  18    19277.34    18254.27    457.98 o 
 -15   5  18    38523.93    39191.98    658.41 o 
 -13   5  18    16888.36    18029.94    493.87 o 
 -11   5  18    68231.42    66030.61    883.88 o 
  -9   5  18    15946.37    15803.10    439.20 o 
  -7   5  18    12996.00    12523.76    343.12 o 
  -5   5  18    21534.57    21011.55    436.51 o 
  -3   5  18    13468.88    13825.04    355.81 o 
  -1   5  18   107737.27   104133.05   1171.91 o 
   1   5  18     7702.01     9036.36    292.93 o 
   3   5  18    46710.48    46518.91    686.98 o 
   5   5  18       44.51      553.13    119.34 o 
   7   5  18    45020.81    44206.14   1020.72 o 
   9   5  18      895.20     2062.21    201.10 o 
  11   5  18    99849.55    99060.91   1170.45 o 
  13   5  18     2344.98     3171.17    219.54 o 
 -12   6  18    69812.35    69256.20   1409.39 o 
 -10   6  18     1876.31     1599.49    187.90 o 
  -8   6  18    46551.41    44574.14   1021.14 o 
  -6   6  18      105.51      382.32    161.17 o 
  -4   6  18    58834.92    54380.28   1039.57 o 
  -2   6  18    21716.10    22221.41    538.32 o 
   0   6  18    77323.32    75742.01    956.33 o 
   2   6  18    15642.20    15302.36    382.20 o 
   4   6  18    32420.31    31841.45    575.55 o 
   6   6  18    19055.74    19145.93    431.13 o 
   8   6  18    23237.21    22679.99    564.89 o 
  10   6  18    52505.88    50039.77    899.16 o 
  12   6  18    16052.56    16426.22    423.25 o 
 -11   7  18     8661.27     8577.76    545.70 o 
  -9   7  18     4981.74     5188.45    273.38 o 
  -7   7  18    19311.62    19058.67    446.17 o 
  -5   7  18     7275.38     7413.89    291.12 o 
  -3   7  18     1140.85     1574.43    177.37 o 
  -1   7  18    17190.21    17105.63    509.89 o 
   1   7  18       72.94      325.49    124.25 o 
   3   7  18    10783.52    10735.23    334.50 o 
   5   7  18     4972.26     5518.20    266.46 o 
   7   7  18    22966.28    22336.67    590.60 o 
   9   7  18     4845.46     5721.18    335.79 o 
  -6   8  18      627.14      643.59    168.75 o 
  -4   8  18       12.56       27.72    131.26 o 
  -2   8  18     3789.43     3697.89    380.41 o 
   0   8  18     2328.72     2479.21    208.37 o 
   2   8  18      135.90        6.27    118.83 o 
   4   8  18     1303.07     1434.63    179.80 o 
   6   8  18      645.10      573.51    173.18 o 
 -17   1  19    15827.21    17261.05    572.09 o 
 -15   1  19     6533.80     6325.01    356.26 o 
 -13   1  19    35108.15    34603.05    737.03 o 
 -11   1  19     9506.72     9691.66    310.27 o 
  -9   1  19    26564.57    27244.16    496.28 o 
  -7   1  19      365.58      301.61    115.04 o 
  -5   1  19    24353.72    25554.60    456.29 o 
  -3   1  19      865.35     1181.95    123.42 o 
  -1   1  19    54562.02    56030.13    631.50 o 
   1   1  19     9936.59    10951.61    281.80 o 
   3   1  19    17509.28    17392.86    280.35 o 
   5   1  19    19109.27    18884.93    298.26 o 
   7   1  19     9100.13     9113.90    211.55 o 
   9   1  19     8435.18     8792.87    212.39 o 
  11   1  19    26464.05    26930.15    418.38 o 
  13   1  19    14776.06    14701.88    500.96 o 
  15   1  19      134.90      273.56    151.58 o 
 -16   2  19    40972.99    42495.57    702.31 o 
 -14   2  19     4696.80     5592.77    271.73 o 
 -12   2  19    11381.21    11931.88    343.54 o 
 -10   2  19    20807.49    21776.00    447.20 o 
  -8   2  19    44454.59    46368.04    671.80 o 
  -6   2  19    92863.25    93646.21    934.07 o 
  -4   2  19    32539.52    32914.16    461.82 o 
  -2   2  19    33140.63    33686.13    463.88 o 
   0   2  19    11560.67    11768.90    260.25 o 
   2   2  19    79993.45    81155.07    944.18 o 
   4   2  19     2396.74     3157.17    158.31 o 
   6   2  19   133230.91   133254.22   1209.66 o 
   8   2  19      201.83      397.98     91.00 o 
  10   2  19    47704.62    46976.32    586.91 o 
  12   2  19     2445.00     2867.15    194.90 o 
  14   2  19    44380.82    44930.52    822.25 o 
  16   2  19     9856.96     9955.27    401.24 o 
 -15   3  19     6242.54     6211.47    454.28 o 
 -13   3  19    11762.29    11935.79    352.21 o 
 -11   3  19     5772.95     5866.84    252.45 o 
  -9   3  19    85320.12    87056.01    910.04 o 
  -7   3  19       82.46      652.87    142.32 o 
  -5   3  19   144000.70   142828.58   1468.55 o 
  -3   3  19     1405.67     2126.04    221.49 o 
  -1   3  19    35795.96    35891.83    570.82 o 
   1   3  19    11451.34    11792.74    315.54 o 
   3   3  19   111897.14   109204.40   1188.19 o 
   5   3  19    52956.29    56049.19    653.59 o 
   7   3  19    96837.34    94098.09    942.26 o 
   9   3  19    13591.57    13482.05    297.06 o 
  11   3  19    20592.12    19874.78    423.73 o 
  13   3  19    41338.00    41624.28    661.95 o 
  15   3  19     9725.58     9235.94    466.07 o 
 -14   4  19     2681.73     2580.78    222.17 o 
 -12   4  19    30145.28    30519.29    641.84 o 
 -10   4  19     8943.29     9020.62    306.43 o 
  -8   4  19    16791.89    17493.64    508.00 o 
  -6   4  19    47629.49    46352.89    749.28 o 
  -4   4  19    13418.58    12466.20    339.84 o 
  -2   4  19    26555.96    26037.50    488.70 o 
   0   4  19    12050.90    12842.55    337.72 o 
   2   4  19    47364.79    47201.20    692.90 o 
   4   4  19     3297.31     4164.53    223.59 o 
   6   4  19    28698.86    28293.98    507.88 o 
   8   4  19      216.83      321.12     95.06 o 
  10   4  19    32230.18    30826.72    681.30 o 
  12   4  19      126.05      327.47    123.68 o 
  14   4  19    29138.18    29115.19    994.94 o 
 -13   5  19      659.06      717.07    177.64 o 
 -11   5  19     5281.04     5205.45    271.06 o 
  -9   5  19     3838.64     3940.89    367.62 o 
  -7   5  19     1218.89     1166.20    158.96 o 
  -5   5  19     4767.61     4736.43    378.88 o 
  -3   5  19      250.22      497.37    130.41 o 
  -1   5  19     3917.85     4361.35    390.19 o 
   1   5  19      995.81     1184.43    152.00 o 
   3   5  19     6792.25     6429.77    256.69 o 
   5   5  19     7094.88     6937.91    267.57 o 
   7   5  19     1325.71     1544.36    199.81 o 
   9   5  19      417.58      587.14    184.56 o 
  11   5  19     2774.73     2821.71    212.09 o 
  13   5  19     2757.44     3079.85    225.60 o 
 -12   6  19    19194.00    19668.98    467.33 o 
 -10   6  19     6021.33     5851.63    277.97 o 
  -8   6  19      237.75       33.51    131.42 o 
  -6   6  19      352.43      189.71    132.49 o 
  -4   6  19     6446.85     5788.04    262.75 o 
  -2   6  19    23066.36    22332.90    473.29 o 
   0   6  19     9547.01     9863.46    321.53 o 
   2   6  19     7721.79     7953.20    292.56 o 
   4   6  19       10.79      -18.59    105.47 o 
   6   6  19     1299.66     1047.69    156.81 o 
   8   6  19      870.91     1004.14    185.05 o 
  10   6  19    21148.86    20155.84    549.06 o 
  -9   7  19    28348.08    28302.91    565.45 o 
  -7   7  19       51.66      496.96    153.40 o 
  -5   7  19    36412.28    36184.98    852.96 o 
  -3   7  19     4195.00     4802.24    319.51 o 
  -1   7  19    29475.10    28518.11    941.55 o 
   1   7  19    10695.84    10336.43    336.39 o 
   3   7  19    22040.88    21340.73    477.27 o 
   5   7  19    12688.08    12981.67    503.42 o 
   7   7  19    22674.82    22005.16    586.21 o 
  -4   8  19    26499.07    26000.29    542.89 o 
  -2   8  19    23832.93    23057.75    658.80 o 
   0   8  19     1826.97     2310.38    275.21 o 
   2   8  19    39121.91    35914.92    875.58 o 
 -16   0  20     7352.36     6886.61    422.31 o 
 -14   0  20    71899.75    71484.40   1337.48 o 
 -12   0  20     2449.42     3309.81    318.49 o 
 -10   0  20    58711.50    60505.33   1159.69 o 
  -8   0  20       22.93       24.13    158.04 o 
  -6   0  20    25140.87    25089.88    656.35 o 
  -4   0  20     1683.79     1568.06    215.69 o 
  -2   0  20   199965.75   195774.34   2604.53 o 
   0   0  20    22439.20    23030.12    472.34 o 
   2   0  20    89453.62    89810.27   1139.66 o 
   4   0  20     9691.23    10036.29    312.08 o 
   6   0  20    21078.22    20364.44    448.34 o 
   8   0  20    63992.92    64762.09    918.92 o 
  10   0  20    52341.67    51815.41    799.40 o 
  12   0  20    56193.93    57112.76   1093.39 o 
  14   0  20    19731.02    18906.95    606.13 o 
 -15   1  20     2738.46     2874.33    233.69 o 
 -13   1  20    41937.30    44294.66    786.98 o 
 -11   1  20    14439.89    15073.12    402.19 o 
  -9   1  20    46582.30    48382.65    705.11 o 
  -7   1  20     5479.16     5312.33    234.80 o 
  -5   1  20    49376.68    51873.97    711.27 o 
  -3   1  20    61851.34    63089.86    726.02 o 
  -1   1  20    21415.27    23519.88    379.18 o 
   1   1  20    65230.38    65661.59    714.66 o 
   3   1  20    23762.23    25530.08    354.71 o 
   5   1  20    39250.98    38523.74    504.65 o 
   7   1  20     4885.38     5106.40    191.70 o 
   9   1  20    65930.96    66024.36    809.01 o 
  11   1  20     1031.36     1585.25    158.51 o 
  13   1  20    29336.40    30128.23    637.44 o 
  15   1  20       52.51       44.24    138.10 o 
 -14   2  20     3984.48     4282.02    259.02 o 
 -12   2  20      441.87      459.80    147.86 o 
 -10   2  20     8917.50     8569.10    295.55 o 
  -8   2  20     2425.37     2301.80    187.81 o 
  -6   2  20    18663.53    18236.22    399.19 o 
  -4   2  20      694.42      865.85    118.11 o 
  -2   2  20     8369.56     7941.78    226.54 o 
   0   2  20     9294.23     9521.71    281.29 o 
   2   2  20     5643.44     5538.48    253.53 o 
   4   2  20      303.48      397.20    109.64 o 
   6   2  20    18671.13    19205.48    350.56 o 
   8   2  20    12467.56    12658.14    285.74 o 
  10   2  20       77.91      104.43     95.30 o 
  12   2  20     5772.96     5749.74    279.10 o 
  14   2  20     1345.54     1520.88    213.61 o 
 -15   3  20     1351.02     1270.06    191.50 o 
 -13   3  20      495.85      393.69    151.92 o 
 -11   3  20      120.59      -47.52    125.70 o 
  -9   3  20     3222.53     3155.07    213.28 o 
  -7   3  20     4552.76     4989.14    240.92 o 
  -5   3  20     3284.88     3433.78    211.20 o 
  -3   3  20      151.26      142.31    105.64 o 
  -1   3  20      326.32      222.69    107.25 o 
   1   3  20      246.19      420.48    113.82 o 
   3   3  20       15.92       10.69     90.26 o 
   5   3  20    10391.41     9779.99    295.81 o 
   7   3  20      277.65      306.62     96.15 o 
   9   3  20      503.82      518.29    105.26 o 
  11   3  20      599.99      562.87    129.13 o 
  13   3  20      615.81      830.21    148.03 o 
 -14   4  20    10744.04    11768.05    555.29 o 
 -12   4  20      365.80      428.94    183.37 o 
 -10   4  20    16303.35    16631.46    457.13 o 
  -8   4  20      972.70     1139.89    163.20 o 
  -6   4  20    47039.11    45243.59    691.18 o 
  -4   4  20       63.09      424.77    129.36 o 
  -2   4  20    46573.15    43969.17    819.97 o 
   0   4  20     2970.25     3406.22    325.16 o 
   2   4  20    50450.11    47624.99    707.58 o 
   4   4  20     6922.54     6686.07    261.90 o 
   6   4  20    33532.82    32713.14    563.28 o 
   8   4  20    15947.81    15554.05    417.52 o 
  10   4  20     5282.52     5466.42    247.17 o 
  12   4  20    14677.41    14646.31    387.19 o 
 -11   5  20    15630.96    16530.95    426.34 o 
  -9   5  20    24461.27    25215.79    517.00 o 
  -7   5  20    10475.45    10567.99    336.02 o 
  -5   5  20    15300.78    15516.07    554.19 o 
  -3   5  20    64009.47    62517.87    882.17 o 
  -1   5  20    33539.81    34472.91    642.78 o 
   1   5  20    87980.31    85492.03   1055.36 o 
   3   5  20     6645.37     7418.53    280.59 o 
   5   5  20    26213.21    26327.78    515.53 o 
   7   5  20      421.15      760.46    138.61 o 
   9   5  20    70746.80    66553.58   1066.63 o 
  11   5  20        5.79      520.22    166.17 o 
 -10   6  20    48474.33    47290.93    754.81 o 
  -8   6  20     3543.04     3751.47    250.15 o 
  -6   6  20    33334.18    32824.13    599.59 o 
  -4   6  20      467.05     1148.86    166.85 o 
  -2   6  20    69895.25    67845.43    921.39 o 
   0   6  20     8226.62     8282.45    305.54 o 
   2   6  20    39608.36    39749.14    757.49 o 
   4   6  20     2892.16     3077.04    220.13 o 
   6   6  20    23830.76    23141.00    498.01 o 
   8   6  20    27334.74    27553.30    801.30 o 
  -7   7  20     1264.19     1315.22    185.67 o 
  -5   7  20    11660.70    11419.97    366.00 o 
  -3   7  20    16653.39    16295.40    429.70 o 
  -1   7  20      111.25      315.78    139.51 o 
   1   7  20    14955.92    13698.30    393.80 o 
   3   7  20     9045.37     8944.76    327.67 o 
   5   7  20    15712.33    16416.67    494.81 o 
 -15   1  21    13484.95    14176.43    407.02 o 
 -13   1  21     7791.45     8511.82    318.46 o 
 -11   1  21    17390.21    18080.29    427.62 o 
  -9   1  21       36.45       -1.15    116.20 o 
  -7   1  21    11914.68    11791.12    332.34 o 
  -5   1  21        8.59       31.34    104.17 o 
  -3   1  21    30932.32    31719.08    527.05 o 
  -1   1  21     2257.17     2879.00    164.29 o 
   1   1  21    32434.15    33615.03    472.38 o 
   3   1  21     3556.77     4096.12    180.75 o 
   5   1  21     2292.76     2556.00    153.57 o 
   7   1  21     3691.56     4303.16    190.80 o 
   9   1  21    17057.05    15879.85    325.17 o 
  11   1  21     9104.67     9477.13    337.29 o 
  13   1  21    16622.55    15822.53    642.00 o 
 -14   2  21    20960.79    22224.46    496.32 o 
 -12   2  21      528.12      532.72    153.53 o 
 -10   2  21    16783.41    16669.46    407.35 o 
  -8   2  21    22688.23    22161.37    460.03 o 
  -6   2  21    40318.55    40808.96    633.53 o 
  -4   2  21    37319.92    36444.27    509.91 o 
  -2   2  21    23804.94    24026.95    460.53 o 
   0   2  21    36520.95    35607.88    571.26 o 
   2   2  21    11242.97    10888.90    306.05 o 
   4   2  21    96095.66    94385.39   1078.83 o 
   6   2  21     1481.40     1519.08    132.60 o 
   8   2  21    36602.10    36273.35    513.04 o 
  10   2  21       70.38       46.20     98.08 o 
  12   2  21    25720.03    26111.53    503.58 o 
 -13   3  21     7863.17     8175.50    315.38 o 
 -11   3  21    18898.11    19221.84    538.05 o 
  -9   3  21     6271.28     6156.25    324.87 o 
  -7   3  21   124569.12   123160.20   1495.74 o 
  -5   3  21     1292.80     1592.54    207.93 o 
  -3   3  21    66329.66    65424.03    862.37 o 
  -1   3  21      234.61     1070.55    146.52 o 
   1   3  21    66538.78    65254.25    854.10 o 
   3   3  21    16597.38    16891.65    393.20 o 
   5   3  21   107710.84   106476.19   1193.64 o 
   7   3  21    14640.90    14713.02    379.82 o 
   9   3  21    25451.95    24370.80    522.14 o 
  11   3  21    14521.02    15157.41    382.56 o 
 -12   4  21      315.40      388.12    192.19 o 
 -10   4  21    11004.84    10311.28    436.93 o 
  -8   4  21    16022.48    16103.68    409.11 o 
  -6   4  21     4436.93     4888.77    309.14 o 
  -4   4  21    12358.42    12420.43    354.05 o 
  -2   4  21    18455.41    17705.72    418.16 o 
   0   4  21    14054.41    13571.22    363.39 o 
   2   4  21     2984.65     3405.83    287.30 o 
   4   4  21    27717.79    25984.84    505.14 o 
   6   4  21      154.94       51.23    106.08 o 
   8   4  21    12277.10    12837.23    421.40 o 
  10   4  21     3538.58     3602.00    266.34 o 
 -11   5  21      567.68      777.04    339.55 o 
  -9   5  21       55.36       -9.68    134.59 o 
  -7   5  21     6462.37     5901.37    276.36 o 
  -5   5  21       56.58      208.36    131.89 o 
  -3   5  21     2191.63     2506.28    298.44 o 
  -1   5  21     4366.99     4451.46    265.78 o 
   1   5  21     5123.12     5296.75    258.59 o 
   3   5  21     1574.07     1766.20    182.48 o 
   5   5  21     2639.28     2682.50    207.50 o 
   7   5  21       45.28      -12.28    119.91 o 
   9   5  21     5851.47     5659.99    316.63 o 
  -8   6  21      114.63       53.14    145.49 o 
  -6   6  21       64.65      130.16    138.13 o 
  -4   6  21     4182.01     4028.78    255.34 o 
  -2   6  21    14865.88    14764.95    486.33 o 
   0   6  21    18388.97    18325.42    448.83 o 
   2   6  21     4640.71     4845.32    270.97 o 
   4   6  21      361.59      349.40    140.21 o 
   6   6  21       42.98      124.46    147.86 o 
  -3   7  21    26539.20    26420.16    557.26 o 
  -1   7  21     1908.33     2431.16    229.03 o 
   1   7  21    19411.40    18768.19    466.50 o 
 -12   0  22    67676.20    68470.25   1316.48 o 
 -10   0  22     4614.52     4186.47    353.20 o 
  -8   0  22    11774.67    11496.00   1051.30 o 
  -6   0  22      247.01      163.80    163.86 o 
  -4   0  22    67048.87    68869.74   1239.47 o 
  -2   0  22     3323.68     4014.64    483.20 o 
   0   0  22   146692.25   146682.95   2094.04 o 
   2   0  22     3067.61     3715.10    295.07 o 
   4   0  22    18709.81    18271.31    436.16 o 
   6   0  22     8871.24     8234.72    302.61 o 
   8   0  22    25708.22    25267.03    918.06 o 
  10   0  22    53043.63    52116.57   2053.62 o 
  12   0  22    44912.55    45408.15   1430.02 o 
 -13   1  22     4931.66     5156.82    283.68 o 
 -11   1  22    31798.18    33005.97    596.82 o 
  -9   1  22     3857.12     4612.13    249.57 o 
  -7   1  22    26360.81    26602.30    507.93 o 
  -5   1  22     6906.72     7056.92    264.81 o 
  -3   1  22    23236.86    23305.45    452.56 o 
  -1   1  22    38057.86    39277.95    604.92 o 
   1   1  22    13780.99    13919.85    300.03 o 
   3   1  22    13048.97    13637.44    339.82 o 
   5   1  22    11033.60    10773.35    304.06 o 
   7   1  22    35213.41    35607.24    569.52 o 
   9   1  22      341.33      375.75     99.70 o 
  11   1  22    41993.94    42063.70    737.83 o 
 -12   2  22     7280.67     7638.87    307.64 o 
 -10   2  22      107.12      -67.69    128.94 o 
  -8   2  22     6960.24     7122.49    279.69 o 
  -6   2  22     2253.53     2386.58    229.72 o 
  -4   2  22     8508.09     9309.58    359.25 o 
  -2   2  22     6469.93     6584.55    254.91 o 
   0   2  22     3659.51     4148.38    216.49 o 
   2   2  22      557.29      685.39    126.25 o 
   4   2  22    16780.90    16790.19    387.28 o 
   6   2  22      617.98      550.01    123.97 o 
   8   2  22     6455.73     6384.20    222.48 o 
  10   2  22     6883.12     6849.93    399.62 o 
  12   2  22       58.94      -29.13    104.71 o 
 -11   3  22      218.40      378.33    190.70 o 
  -9   3  22     1082.25     1219.91    213.54 o 
  -7   3  22     5830.58     6398.33    372.66 o 
  -5   3  22     4787.85     5284.56    257.90 o 
  -3   3  22       51.45       36.78    113.92 o 
  -1   3  22      175.09      193.04    117.82 o 
   1   3  22       30.27       14.22    104.56 o 
   3   3  22     4150.32     4897.66    242.37 o 
   5   3  22     1908.35     2395.44    188.36 o 
   7   3  22     1870.63     2183.01    184.04 o 
   9   3  22        0.84      -35.48    113.05 o 
  11   3  22       38.30       66.26    114.05 o 
 -10   4  22     4223.23     4392.71    315.41 o 
  -8   4  22    18810.88    19116.93    630.48 o 
  -6   4  22     1785.70     1787.61    191.53 o 
  -4   4  22    21031.43    20535.55    459.64 o 
  -2   4  22     2231.91     2321.08    206.41 o 
   0   4  22    20034.81    19788.71    448.88 o 
   2   4  22     2951.82     3259.25    218.02 o 
   4   4  22    29402.47    29267.79    549.21 o 
   6   4  22     3217.21     4091.02    234.22 o 
   8   4  22    11786.02    11801.50    413.99 o 
  -7   5  22    11494.64    10985.45    357.62 o 
  -5   5  22    11205.14    11554.75    513.66 o 
  -3   5  22    30016.88    29294.37    569.13 o 
  -1   5  22    48287.29    47791.02    980.34 o 
   1   5  22    24486.09    25097.95    523.04 o 
   3   5  22    23921.58    22800.31    726.66 o 
   5   5  22     1260.42     1856.10    187.08 o 
   7   5  22    30801.35    31356.65    693.25 o 
  -4   6  22    33974.41    33622.69    630.38 o 
  -2   6  22      626.12     1344.44    185.93 o 
   0   6  22    55224.62    54154.95    830.66 o 
   2   6  22       55.36      370.73    143.93 o 
   4   6  22    21643.68    20811.40    489.15 o 
 -11   1  23     7537.27     7480.39    306.86 o 
  -9   1  23     8406.28     9138.07    318.38 o 
  -7   1  23      699.43      682.11    154.98 o 
  -5   1  23    10866.47    11370.53    332.14 o 
  -3   1  23     1565.76     1930.36    184.73 o 
  -1   1  23    32094.29    31452.62    865.29 o 
   1   1  23      170.23      704.14    282.94 o 
   3   1  23    13980.94    14060.44    350.22 o 
   5   1  23     2976.11     3078.16    197.35 o 
   7   1  23     8122.60     8072.89    276.60 o 
   9   1  23     1164.67      791.82    137.37 o 
 -10   2  23     2507.92     2843.32    310.03 o 
  -8   2  23    41496.62    42370.15    811.45 o 
  -6   2  23    25563.20    26699.00    619.98 o 
  -4   2  23    18834.25    18659.80    508.08 o 
  -2   2  23    12527.76    12440.98    407.65 o 
   0   2  23     5570.85     6126.92    251.06 o 
   2   2  23    38119.02    39098.13    623.62 o 
   4   2  23     5398.71     6019.11    250.54 o 
   6   2  23    41744.07    40447.44    781.33 o 
   8   2  23     3453.61     3907.07    355.32 o 
  10   2  23    16712.47    16315.83    396.16 o 
  -9   3  23    58866.15    60298.66   1025.40 o 
  -7   3  23     4983.75     6159.74    335.02 o 
  -5   3  23    64072.45    63577.02   1036.24 o 
  -3   3  23     1598.42     2337.95    195.05 o 
  -1   3  23    11983.26    12085.34    367.57 o 
   1   3  23     1866.97     2097.98    203.19 o 
   3   3  23    57057.96    56745.51    802.08 o 
   5   3  23    15127.17    15917.48    394.91 o 
   7   3  23    50579.54    50165.51    741.77 o 
   9   3  23     3203.58     3412.90    327.31 o 
  -8   4  23     4839.07     5139.80    336.77 o 
  -6   4  23    14413.87    14017.58    536.70 o 
  -4   4  23    10327.57    10057.66    335.53 o 
  -2   4  23     3631.83     4094.81    245.39 o 
   0   4  23    22256.65    22197.32    544.02 o 
   2   4  23    24510.66    23900.85    501.42 o 
   4   4  23      187.33      492.18    132.99 o 
   6   4  23    15603.42    14834.19    393.00 o 
  -5   5  23     2769.93     3079.21    256.36 o 
  -3   5  23     4840.43     4967.85    277.59 o 
  -1   5  23     2905.08     3429.16    240.72 o 
   1   5  23     1068.23     1103.89    173.65 o 
   3   5  23     5039.64     4811.25    263.85 o 
   5   5  23     3786.20     4655.74    541.97 o 
 -10   0  24    42413.30    44788.38   1025.09 o 
  -8   0  24     7366.19     7868.30    430.81 o 
  -6   0  24    15889.12    16864.50    580.40 o 
  -4   0  24      604.94      960.37    227.68 o 
  -2   0  24    92766.08    96847.69   2262.57 o 
   0   0  24      636.41      778.44    205.12 o 
   2   0  24    43014.12    44205.08    934.54 o 
   4   0  24      163.95      117.54    215.48 o 
   6   0  24    17365.39    17428.01    809.69 o 
   8   0  24    11333.99    11404.97    535.44 o 
  -9   1  24    25034.89    26327.81    534.86 o 
  -7   1  24      907.06      808.77    178.13 o 
  -5   1  24    17991.13    18855.93    433.32 o 
  -3   1  24    19026.36    18805.15    504.76 o 
  -1   1  24     9171.22    10046.33    372.88 o 
   1   1  24    20158.44    19948.21    507.53 o 
   3   1  24    13461.02    13981.31    420.38 o 
   5   1  24    19932.52    20051.20    429.68 o 
   7   1  24     4854.21     5001.44    240.32 o 
  -8   2  24     6798.18     7318.92    357.62 o 
  -6   2  24     6707.92     7405.97    346.73 o 
  -4   2  24     1111.60     1311.05    203.58 o 
  -2   2  24     4274.74     4666.81    295.10 o 
   0   2  24      423.38      324.49    151.64 o 
   2   2  24     4695.29     5087.56    245.86 o 
   4   2  24     1733.26     2126.06    211.88 o 
   6   2  24    13699.74    14156.34    369.70 o 
   8   2  24     3861.87     3758.83    224.31 o 
  -7   3  24      726.89      524.26    193.36 o 
  -5   3  24     1919.95     2132.25    235.79 o 
  -3   3  24       17.38      155.91    145.71 o 
  -1   3  24      324.01      441.22    136.04 o 
   1   3  24      195.45      210.76    119.64 o 
   3   3  24     1819.32     1813.36    181.31 o 
   5   3  24     3638.18     3907.73    243.16 o 
  -4   4  24      643.07      728.36    197.13 o 
  -2   4  24    10717.93    10878.23    361.92 o 
   0   4  24      973.58     1049.98    168.23 o 
   2   4  24    15366.19    15605.75    410.24 o 
   4   4  24      181.86      378.72    135.18 o 
  -7   1  25     6846.59     6980.47    345.65 o 
  -5   1  25      251.28      621.43    179.68 o 
  -3   1  25    10817.92    10662.51    393.62 o 
  -1   1  25     3176.06     4039.86    280.22 o 
   1   1  25    18475.71    17704.63    485.51 o 
   3   1  25     4275.82     5129.85    298.84 o 
   5   1  25     6100.95     6017.67    300.14 o 
  -6   2  25    44352.82    45646.55    863.48 o 
  -4   2  25     5110.19     5247.44    324.17 o 
  -2   2  25    13465.21    13964.20    448.01 o 
   0   2  25     5863.63     6128.45    382.52 o 
   2   2  25    14270.78    14882.75    452.27 o 
   4   2  25    40147.50    39995.18    652.56 o 
  -3   3  25    18296.14    18076.08    524.86 o 
  -1   3  25     1971.65     2434.87    249.51 o 
   1   3  25    26824.03    26101.87    529.39 o 
   0   0  26    57128.64    57906.18   1704.28 o 
                                                 
